# Supplementary material for: Interaction of lncRNA MIR100HG with hnRNPA2B1 facilitates m6A-dependent stabilization of TCF7L2 mRNA and colorectal cancer progression
Source: Mol Cancer. 2022 Mar 12;21:74. doi: 10.1186/s12943-022-01555-3 (PMC8917698; doi:10.1186/s12943-022-01555-3)
Supplement: Supplementary file 3 — Additional file 3. [file 12943_2022_1555_MOESM3_ESM.xls]

## Sheet: HCT116 Odd_Lacz all
Protein IDs	Majority protein IDs	Peptide counts (all)	Sequence coverage [%]	Mol. weight [kDa]	Sequence length	Q-value	Score	iBAQ_hct116 lacz_1	iBAQ_hct116 lacz_2	iBAQ_hct116 lacz_3	iBAQ_hct116 odd_1	iBAQ_hct116 odd_2	iBAQ_hct116 odd_3		Count_1	Count_2	Total	Average_1	Average_2	p-Value
sp|P46013|KI67_HUMANAntigenKI-67OS=HomosapiensGN=MKI67PE=1SV=2	sp|P46013|KI67_HUMANAntigenKI-67OS=HomosapiensGN=MKI67PE=1SV=2	9	4.3	358.69	3256	0	48.263	0	0	0	40527	42393	38081	0	3	0	3	0	40333.7	5.47377e-06
sp|P61313|RL15_HUMAN60SribosomalproteinL15OS=HomosapiensGN=RPL15PE=1SV=2	sp|P61313|RL15_HUMAN60SribosomalproteinL15OS=HomosapiensGN=RPL15PE=1SV=2	2	11.3	24.146	204	0	21.559	0	0	0	2052600	1973100	1570600	0	3	0	3	0	1.86543e+06	0.000235355
sp|Q9Y5B9|SP16H_HUMANFACTcomplexsubunitSPT16OS=HomosapiensGN=SUPT16HPE=1SV=1	sp|Q9Y5B9|SP16H_HUMANFACTcomplexsubunitSPT16OS=HomosapiensGN=SUPT16HPE=1SV=1	11	11.4	119.91	1047	0	43.448	0	0	0	275360	376720	293820	0	3	0	3	0	315300	0.000537484
sp|Q03701|CEBPZ_HUMANCCAAT/enhancer-bindingproteinzetaOS=HomosapiensGN=CEBPZPE=1SV=3	sp|Q03701|CEBPZ_HUMANCCAAT/enhancer-bindingproteinzetaOS=HomosapiensGN=CEBPZPE=1SV=3	7	6.5	120.97	1054	0	18.892	0	0	0	232940	156520	237490	0	3	0	3	0	208983	0.00135139
sp|P62263|RS14_HUMAN40SribosomalproteinS14OS=HomosapiensGN=RPS14PE=1SV=3	sp|P62263|RS14_HUMAN40SribosomalproteinS14OS=HomosapiensGN=RPS14PE=1SV=3	2	15.9	16.273	151	0	10.222	0	0	0	4465700	3019200	2840500	0	3	0	3	0	3441800	0.00259779
sp|O60832|DKC1_HUMANH/ACAribonucleoproteincomplexsubunit4OS=HomosapiensGN=DKC1PE=1SV=3	sp|O60832|DKC1_HUMANH/ACAribonucleoproteincomplexsubunit4OS=HomosapiensGN=DKC1PE=1SV=3	4	7.6	57.673	514	0	42.843	0	0	0	420670	413150	253650	0	3	0	3	0	362490	0.00264664
sp|Q9H5I1|SUV92_HUMANHistone-lysineN-methyltransferaseSUV39H2OS=HomosapiensGN=SUV39H2PE=1SV=2	sp|Q9H5I1|SUV92_HUMANHistone-lysineN-methyltransferaseSUV39H2OS=HomosapiensGN=SUV39H2PE=1SV=2	1	2.2	46.682	410	0.0078125	0.8875	0	0	0	550380	557200	328250	0	3	0	3	0	478610	0.00312551
sp|Q15269|PWP2_HUMANPeriodictryptophanprotein2homologOS=HomosapiensGN=PWP2PE=1SV=2	sp|Q15269|PWP2_HUMANPeriodictryptophanprotein2homologOS=HomosapiensGN=PWP2PE=1SV=2	2	2.7	102.45	919	0	16.909	0	0	0	28179	19636	16246	0	3	0	3	0	21353.7	0.00384771
sp|P0CG06|LAC3_HUMANIglambda-3chainCregionsOS=HomosapiensGN=IGLC3PE=1SV=1;sp|P0CG05|LAC2_HUMANIglambda-2chainCregionsOS=HomosapiensGN=IGLC2PE=1SV=1	sp|P0CG06|LAC3_HUMANIglambda-3chainCregionsOS=HomosapiensGN=IGLC3PE=1SV=1;sp|P0CG05|LAC2_HUMANIglambda-2chainCregionsOS=HomosapiensGN=IGLC2PE=1SV=1	1;1	9.4	11.237	106	0.0078329	0.89964	0	0	0	203750	148510	102690	0	3	0	3	0	151650	0.0065579
sp|O15213|WDR46_HUMANWDrepeat-containingprotein46OS=HomosapiensGN=WDR46PE=1SV=3	sp|O15213|WDR46_HUMANWDrepeat-containingprotein46OS=HomosapiensGN=WDR46PE=1SV=3	1	1.5	68.07	610	0.00978	0.68991	0	0	0	349940	267480	168800	0	3	0	3	0	262073	0.00746306
sp|Q9H501|ESF1_HUMANESF1homologOS=HomosapiensGN=ESF1PE=1SV=1	sp|Q9H501|ESF1_HUMANESF1homologOS=HomosapiensGN=ESF1PE=1SV=1	2	1.8	98.795	851	0.002924	1.6432	0	0	0	283980	290560	140910	0	3	0	3	0	238483	0.00813368
sp|P08621|RU17_HUMANU1smallnuclearribonucleoprotein70kDaOS=HomosapiensGN=SNRNP70PE=1SV=2	sp|P08621|RU17_HUMANU1smallnuclearribonucleoprotein70kDaOS=HomosapiensGN=SNRNP70PE=1SV=2	3	7.8	51.556	437	0.0029762	1.8021	0	0	0	1689700	842010	1014800	0	3	0	3	0	1182170	0.0102526
sp|Q8NC51|PAIRB_HUMANPlasminogenactivatorinhibitor1RNA-bindingproteinOS=HomosapiensGN=SERBP1PE=1SV=2	sp|Q8NC51|PAIRB_HUMANPlasminogenactivatorinhibitor1RNA-bindingproteinOS=HomosapiensGN=SERBP1PE=1SV=2	2	7.1	44.965	408	0	20.232	0	0	0	162880	197970	83379	0	3	0	3	0	148076	0.0119836
sp|Q14690|RRP5_HUMANProteinRRP5homologOS=HomosapiensGN=PDCD11PE=1SV=3	sp|Q14690|RRP5_HUMANProteinRRP5homologOS=HomosapiensGN=PDCD11PE=1SV=3	13	8.9	208.7	1871	0	55.079	0	0	0	431990	185390	409780	0	3	0	3	0	342387	0.0121835
sp|P26599|PTBP1_HUMANPolypyrimidinetract-bindingprotein1OS=HomosapiensGN=PTBP1PE=1SV=1;sp|O95758|PTBP3_HUMANPolypyrimidinetract-bindingprotein3OS=HomosapiensGN=PTBP3PE=1SV=2	sp|P26599|PTBP1_HUMANPolypyrimidinetract-bindingprotein1OS=HomosapiensGN=PTBP1PE=1SV=1;sp|O95758|PTBP3_HUMANPolypyrimidinetract-bindingprotein3OS=HomosapiensGN=PTBP3PE=1SV=2	2;1	3.6	57.221	531	0	13.942	0	0	0	1548700	883420	731130	0	3	0	3	0	1.05442e+06	0.0136902
sp|Q9P275|UBP36_HUMANUbiquitincarboxyl-terminalhydrolase36OS=HomosapiensGN=USP36PE=1SV=3	sp|Q9P275|UBP36_HUMANUbiquitincarboxyl-terminalhydrolase36OS=HomosapiensGN=USP36PE=1SV=3	4	3.9	122.65	1121	0	8.8339	0	0	0	198370	134280	71148	0	3	0	3	0	134599	0.0214866
sp|Q14692|BMS1_HUMANRibosomebiogenesisproteinBMS1homologOS=HomosapiensGN=BMS1PE=1SV=1	sp|Q14692|BMS1_HUMANRibosomebiogenesisproteinBMS1homologOS=HomosapiensGN=BMS1PE=1SV=1	5	4.4	145.81	1282	0	34.343	0	0	0	506700	164920	505730	0	3	0	3	0	392450	0.0260629
sp|O00541|PESC_HUMANPescadillohomologOS=HomosapiensGN=PES1PE=1SV=1	sp|O00541|PESC_HUMANPescadillohomologOS=HomosapiensGN=PES1PE=1SV=1	3	4.8	68.002	588	0	9.4717	0	0	0	1433100	507560	590960	0	3	0	3	0	843873	0.0461701
sp|P08579|RU2B_HUMANU2smallnuclearribonucleoproteinB''OS=HomosapiensGN=SNRPB2PE=1SV=1	sp|P08579|RU2B_HUMANU2smallnuclearribonucleoproteinB''OS=HomosapiensGN=SNRPB2PE=1SV=1	1	4.9	25.486	225	0.0028169	1.33	0	0	0	259160	214430	34164	0	3	0	3	0	169251	0.069599
sp|P22626|ROA2_HUMANHeterogeneousnuclearribonucleoproteinsA2/B1OS=HomosapiensGN=HNRNPA2B1PE=1SV=2	sp|P22626|ROA2_HUMANHeterogeneousnuclearribonucleoproteinsA2/B1OS=HomosapiensGN=HNRNPA2B1PE=1SV=2	5	15.3	37.429	353	0	175.04	0	0	0	113070	106800	120623	0	3	0	3	0	113498	9.14451e-06
sp|Q5QJE6|TDIF2_HUMANDeoxynucleotidyltransferaseterminal-interactingprotein2OS=HomosapiensGN=DNTTIP2PE=1SV=2	sp|Q5QJE6|TDIF2_HUMANDeoxynucleotidyltransferaseterminal-interactingprotein2OS=HomosapiensGN=DNTTIP2PE=1SV=2	3	4.6	84.468	756	0	28.315	0	0	0	491390	21905	458390	0	3	0	3	0	323895	0.0989972
sp|Q5SSJ5|HP1B3_HUMANHeterochromatinprotein1-bindingprotein3OS=HomosapiensGN=HP1BP3PE=1SV=1	sp|Q5SSJ5|HP1B3_HUMANHeterochromatinprotein1-bindingprotein3OS=HomosapiensGN=HP1BP3PE=1SV=1	2	4.3	61.206	553	0	10.349	0	0	0	292930	0	289200	0	3	1	4	0	194043	0.116133
sp|P17096|HMGA1_HUMANHighmobilitygroupproteinHMG-I/HMG-YOS=HomosapiensGN=HMGA1PE=1SV=3	sp|P17096|HMGA1_HUMANHighmobilitygroupproteinHMG-I/HMG-YOS=HomosapiensGN=HMGA1PE=1SV=3	2	23.4	11.676	107	0	30.12	0	0	0	6216300	0	6031900	0	3	1	4	0	4.08273e+06	0.116207
sp|O95707|RPP29_HUMANRibonucleasePproteinsubunitp29OS=HomosapiensGN=POP4PE=1SV=2	sp|O95707|RPP29_HUMANRibonucleasePproteinsubunitp29OS=HomosapiensGN=POP4PE=1SV=2	1	6.4	25.424	220	0.0032154	2.4579	0	0	0	57283	59446	0	0	3	1	4	0	38909.7	0.116253
sp|Q9H0D6|XRN2_HUMAN5'-3'exoribonuclease2OS=HomosapiensGN=XRN2PE=1SV=1	sp|Q9H0D6|XRN2_HUMAN5'-3'exoribonuclease2OS=HomosapiensGN=XRN2PE=1SV=1	1	1.3	108.58	950	0	12.648	0	0	0	93604	0	97998	0	3	1	4	0	63867.3	0.116326
sp|Q08188|TGM3_HUMANProtein-glutaminegamma-glutamyltransferaseEOS=HomosapiensGN=TGM3PE=1SV=4	sp|Q08188|TGM3_HUMANProtein-glutaminegamma-glutamyltransferaseEOS=HomosapiensGN=TGM3PE=1SV=4	1	1.3	76.631	693	0.0031847	2.3789	0	0	0	57150	0	61360	0	3	1	4	0	39503.3	0.116618
sp|Q9BXP5|SRRT_HUMANSerrateRNAeffectormoleculehomologOS=HomosapiensGN=SRRTPE=1SV=1	sp|Q9BXP5|SRRT_HUMANSerrateRNAeffectormoleculehomologOS=HomosapiensGN=SRRTPE=1SV=1	2	2.3	100.67	876	0	4.4405	0	0	0	94735	0	85789	0	3	1	4	0	60174.7	0.117092
sp|Q9BSC4|NOL10_HUMANNucleolarprotein10OS=HomosapiensGN=NOL10PE=1SV=1	sp|Q9BSC4|NOL10_HUMANNucleolarprotein10OS=HomosapiensGN=NOL10PE=1SV=1	3	3.8	80.301	688	0.0036101	3.9392	0	0	0	0	155060	138740	0	3	1	4	0	97933.3	0.117342
sp|Q9UL25|RAB21_HUMANRas-relatedproteinRab-21OS=HomosapiensGN=RAB21PE=1SV=3	sp|Q9UL25|RAB21_HUMANRas-relatedproteinRab-21OS=HomosapiensGN=RAB21PE=1SV=3	1	6.7	24.347	225	0	28.237	0	0	0	56030	46310	0	0	3	1	4	0	34113.3	0.119692
sp|P26447|S10A4_HUMANProteinS100-A4OS=HomosapiensGN=S100A4PE=1SV=1	sp|P26447|S10A4_HUMANProteinS100-A4OS=HomosapiensGN=S100A4PE=1SV=1	1	7.9	11.728	101	0.0079576	0.96066	0	0	0	861690	0	1083500	0	3	1	4	0	648397	0.121263
sp|O75683|SURF6_HUMANSurfeitlocusprotein6OS=HomosapiensGN=SURF6PE=1SV=3	sp|O75683|SURF6_HUMANSurfeitlocusprotein6OS=HomosapiensGN=SURF6PE=1SV=3	1	3	41.45	361	0	12.824	0	0	0	738440	0	582200	0	3	1	4	0	440213	0.121654
sp|Q8NEJ9|NGDN_HUMANNeuroguidinOS=HomosapiensGN=NGDNPE=1SV=1	sp|Q8NEJ9|NGDN_HUMANNeuroguidinOS=HomosapiensGN=NGDNPE=1SV=1	3	11.1	35.894	315	0	9.3113	0	0	0	465590	0	615480	0	3	1	4	0	360357	0.123706
sp|Q92522|H1X_HUMANHistoneH1xOS=HomosapiensGN=H1FXPE=1SV=1	sp|Q92522|H1X_HUMANHistoneH1xOS=HomosapiensGN=H1FXPE=1SV=1	1	5.2	22.487	213	0	8.2635	0	0	0	476290	0	359030	0	3	1	4	0	278440	0.123895
sp|Q13601|KRR1_HUMANKRR1smallsubunitprocessomecomponenthomologOS=HomosapiensGN=KRR1PE=1SV=4	sp|Q13601|KRR1_HUMANKRR1smallsubunitprocessomecomponenthomologOS=HomosapiensGN=KRR1PE=1SV=4	2	5.8	43.664	381	0	20.483	0	0	0	0	526650	734010	0	3	1	4	0	420220	0.126765
sp|Q15149|PLEC_HUMANPlectinOS=HomosapiensGN=PLECPE=1SV=3	sp|Q15149|PLEC_HUMANPlectinOS=HomosapiensGN=PLECPE=1SV=3	3	1	531.78	4684	0	7.5078	0	0	0	10283	0	7204.4	0	3	1	4	0	5829.13	0.128296
sp|Q14683|SMC1A_HUMANStructuralmaintenanceofchromosomesprotein1AOS=HomosapiensGN=SMC1APE=1SV=2	sp|Q14683|SMC1A_HUMANStructuralmaintenanceofchromosomesprotein1AOS=HomosapiensGN=SMC1APE=1SV=2	1	0.7	143.23	1233	1	-2	0	0	0	47484	32370	0	0	3	1	4	0	26618	0.130166
sp|Q00839|HNRPU_HUMANHeterogeneousnuclearribonucleoproteinUOS=HomosapiensGN=HNRNPUPE=1SV=6	sp|Q00839|HNRPU_HUMANHeterogeneousnuclearribonucleoproteinUOS=HomosapiensGN=HNRNPUPE=1SV=6	5	8.7	90.583	825	0	76.846	0	0	0	200310	133970	0	0	3	1	4	0	111427	0.131541
sp|P52434|RPAB3_HUMANDNA-directedRNApolymerasesI,II,andIIIsubunitRPABC3OS=HomosapiensGN=POLR2HPE=1SV=4	sp|P52434|RPAB3_HUMANDNA-directedRNApolymerasesI,II,andIIIsubunitRPABC3OS=HomosapiensGN=POLR2HPE=1SV=4	1	8.7	17.143	150	0	7.8082	0	0	0	433360	0	267190	0	3	1	4	0	233517	0.137996
sp|Q71DI3|H32_HUMANHistoneH3.2OS=HomosapiensGN=HIST2H3APE=1SV=3;sp|Q16695|H31T_HUMANHistoneH3.1tOS=HomosapiensGN=HIST3H3PE=1SV=3;sp|P84243|H33_HUMANHistoneH3.3OS=HomosapiensGN=H3F3APE=1SV=2;sp|P68431|H31_HUMANHistoneH3.1OS=HomosapiensGN=HIST1H3APE=1SV=2;sp|Q6NXT2|H3C_HUMANHistoneH3.3COS=HomosapiensGN=H3F3CPE=1SV=3	sp|Q71DI3|H32_HUMANHistoneH3.2OS=HomosapiensGN=HIST2H3APE=1SV=3;sp|Q16695|H31T_HUMANHistoneH3.1tOS=HomosapiensGN=HIST3H3PE=1SV=3;sp|P84243|H33_HUMANHistoneH3.3OS=HomosapiensGN=H3F3APE=1SV=2;sp|P68431|H31_HUMANHistoneH3.1OS=HomosapiensGN=HIST1H3APE=1SV=2;sp|Q6NXT2|H3C_HUMANHistoneH3.3COS=HomosapiensGN=H3F3CPE=1SV=3	2;2;2;2;1	10.3	15.388	136	0	14.954	0	0	0	1364200	3180000	10295000	0	3	0	3	0	4946400	0.143698
sp|P42696|RBM34_HUMANRNA-bindingprotein34OS=HomosapiensGN=RBM34PE=1SV=2	sp|P42696|RBM34_HUMANRNA-bindingprotein34OS=HomosapiensGN=RBM34PE=1SV=2	3	7.7	48.564	430	0	13.439	0	0	0	257000	0	463420	0	3	1	4	0	240140	0.14769
sp|Q9UKV3|ACINU_HUMANApoptoticchromatincondensationinducerinthenucleusOS=HomosapiensGN=ACIN1PE=1SV=2	sp|Q9UKV3|ACINU_HUMANApoptoticchromatincondensationinducerinthenucleusOS=HomosapiensGN=ACIN1PE=1SV=2	1	1.2	151.86	1341	0.0034247	3.2483	0	0	0	33919	0	18765	0	3	1	4	0	17561.3	0.147927
sp|Q07955|SRSF1_HUMANSerine/arginine-richsplicingfactor1OS=HomosapiensGN=SRSF1PE=1SV=2	sp|Q07955|SRSF1_HUMANSerine/arginine-richsplicingfactor1OS=HomosapiensGN=SRSF1PE=1SV=2	4	19.4	27.744	248	0	22.141	0	0	0	0	655510	349070	0	3	1	4	0	334860	0.151731
sp|Q9UMY1|NOL7_HUMANNucleolarprotein7OS=HomosapiensGN=NOL7PE=1SV=2	sp|Q9UMY1|NOL7_HUMANNucleolarprotein7OS=HomosapiensGN=NOL7PE=1SV=2	1	3.9	29.426	257	0	7.3888	0	0	0	527970	0	1158500	0	3	1	4	0	562157	0.168502
sp|Q9H583|HEAT1_HUMANHEATrepeat-containingprotein1OS=HomosapiensGN=HEATR1PE=1SV=3	sp|Q9H583|HEAT1_HUMANHEATrepeat-containingprotein1OS=HomosapiensGN=HEATR1PE=1SV=3	6	3	242.37	2144	0	77.249	0	0	0	62742	0	147540	0	3	1	4	0	70094	0.176422
sp|Q14146|URB2_HUMANUnhealthyribosomebiogenesisprotein2homologOS=HomosapiensGN=URB2PE=2SV=2	sp|Q14146|URB2_HUMANUnhealthyribosomebiogenesisprotein2homologOS=HomosapiensGN=URB2PE=2SV=2	1	0.7	170.54	1524	0	5.9546	0	0	0	10568	0	26109	0	3	1	4	0	12225.7	0.182177
sp|Q96E39|RMXL1_HUMANRNAbindingmotifprotein,X-linked-like-1OS=HomosapiensGN=RBMXL1PE=1SV=1;sp|P38159|RBMX_HUMANRNA-bindingmotifprotein,XchromosomeOS=HomosapiensGN=RBMXPE=1SV=3;sp|O75526|RMXL2_HUMANRNA-bindingmotifprotein,X-linked-like-2OS=HomosapiensGN=RBMXL2PE=1SV=3	sp|Q96E39|RMXL1_HUMANRNAbindingmotifprotein,X-linked-like-1OS=HomosapiensGN=RBMXL1PE=1SV=1;sp|P38159|RBMX_HUMANRNA-bindingmotifprotein,XchromosomeOS=HomosapiensGN=RBMXPE=1SV=3	4;4;1	9.5	42.141	390	0	35.12	0	0	0	172480	0	448490	0	3	1	4	0	206990	0.188198
sp|Q01130|SRSF2_HUMANSerine/arginine-richsplicingfactor2OS=HomosapiensGN=SRSF2PE=1SV=4;sp|Q9BRL6|SRSF8_HUMANSerine/arginine-richsplicingfactor8OS=HomosapiensGN=SRSF8PE=1SV=1	sp|Q01130|SRSF2_HUMANSerine/arginine-richsplicingfactor2OS=HomosapiensGN=SRSF2PE=1SV=4;sp|Q9BRL6|SRSF8_HUMANSerine/arginine-richsplicingfactor8OS=HomosapiensGN=SRSF8PE=1SV=1	4;2	17.6	25.476	221	0	33.391	0	0	0	738950	2455400	108560	0	3	0	3	0	1100970	0.191494
sp|Q8TED0|UTP15_HUMANU3smallnucleolarRNA-associatedprotein15homologOS=HomosapiensGN=UTP15PE=1SV=3	sp|Q8TED0|UTP15_HUMANU3smallnucleolarRNA-associatedprotein15homologOS=HomosapiensGN=UTP15PE=1SV=3	3	6.6	58.414	518	0	16.721	0	0	0	0	75680	233300	0	3	1	4	0	102993	0.208303
sp|Q15061|WDR43_HUMANWDrepeat-containingprotein43OS=HomosapiensGN=WDR43PE=1SV=3	sp|Q15061|WDR43_HUMANWDrepeat-containingprotein43OS=HomosapiensGN=WDR43PE=1SV=3	3	4.7	74.89	677	0	29.451	0	0	0	82627	0	258390	0	3	1	4	0	113672	0.20998
sp|Q01780|EXOSX_HUMANExosomecomponent10OS=HomosapiensGN=EXOSC10PE=1SV=2	sp|Q01780|EXOSX_HUMANExosomecomponent10OS=HomosapiensGN=EXOSC10PE=1SV=2	3	4.3	100.83	885	0.0035842	3.9012	0	0	0	0	169850	41659	0	3	1	4	0	70503	0.239849
sp|Q08211|DHX9_HUMANATP-dependentRNAhelicaseAOS=HomosapiensGN=DHX9PE=1SV=4	sp|Q08211|DHX9_HUMANATP-dependentRNAhelicaseAOS=HomosapiensGN=DHX9PE=1SV=4	16	16.1	140.96	1270	0	82.188	0	0	0	0	209780	864980	0	3	1	4	0	358253	0.24105
sp|P06703|S10A6_HUMANProteinS100-A6OS=HomosapiensGN=S100A6PE=1SV=1	sp|P06703|S10A6_HUMANProteinS100-A6OS=HomosapiensGN=S100A6PE=1SV=1	3	24.4	10.18	90	0	5.7181	0	0	0	0	5172400	973570	0	3	1	4	0	2.04866e+06	0.266283
sp|P06733|ENOA_HUMANAlpha-enolaseOS=HomosapiensGN=ENO1PE=1SV=2;sp|P13929|ENOB_HUMANBeta-enolaseOS=HomosapiensGN=ENO3PE=1SV=5;sp|P09104|ENOG_HUMANGamma-enolaseOS=HomosapiensGN=ENO2PE=1SV=3	sp|P06733|ENOA_HUMANAlpha-enolaseOS=HomosapiensGN=ENO1PE=1SV=2	7;1;1	21.9	47.168	434	0	186.25	0	0	0	44297	906500	117760	0	3	0	3	0	356186	0.266372
sp|Q5VTE0|EF1A3_HUMANPutativeelongationfactor1-alpha-like3OS=HomosapiensGN=EEF1A1P5PE=5SV=1;sp|P68104|EF1A1_HUMANElongationfactor1-alpha1OS=HomosapiensGN=EEF1A1PE=1SV=1;sp|Q05639|EF1A2_HUMANElongationfactor1-alpha2OS=HomosapiensGN=EEF1A2PE=1SV=1	sp|Q5VTE0|EF1A3_HUMANPutativeelongationfactor1-alpha-like3OS=HomosapiensGN=EEF1A1P5PE=5SV=1;sp|P68104|EF1A1_HUMANElongationfactor1-alpha1OS=HomosapiensGN=EEF1A1PE=1SV=1;sp|Q05639|EF1A2_HUMANElongationfactor1-alpha2OS=HomosapiensGN=EEF1A2PE=1SV=1	5;5;3	13.4	50.184	462	0	84.586	0	0	0	153480	24820	1316400	0	3	0	3	0	498233	0.291885
sp|P22087|FBRL_HUMANrRNA2'-O-methyltransferasefibrillarinOS=HomosapiensGN=FBLPE=1SV=2	sp|P22087|FBRL_HUMANrRNA2'-O-methyltransferasefibrillarinOS=HomosapiensGN=FBLPE=1SV=2	3	7.8	33.784	321	0	12.919	0	0	0	171930	0	2113100	0	3	1	4	0	761677	0.323831
sp|Q96PK6|RBM14_HUMANRNA-bindingprotein14OS=HomosapiensGN=RBM14PE=1SV=2	sp|Q96PK6|RBM14_HUMANRNA-bindingprotein14OS=HomosapiensGN=RBM14PE=1SV=2	4	7.2	69.491	669	0	8.8193	0	0	0	24854	715560	22318	0	3	0	3	0	254244	0.332213
sp|P08238|HS90B_HUMANHeatshockproteinHSP90-betaOS=HomosapiensGN=HSP90AB1PE=1SV=4;sp|Q58FF8|H90B2_HUMANPutativeheatshockproteinHSP90-beta2OS=HomosapiensGN=HSP90AB2PPE=1SV=2;sp|Q58FF7|H90B3_HUMANPutativeheatshockproteinHSP90-beta-3OS=HomosapiensGN=HSP90AB3PPE=5SV=1;sp|P14625|ENPL_HUMANEndoplasminOS=HomosapiensGN=HSP90B1PE=1SV=1	sp|P08238|HS90B_HUMANHeatshockproteinHSP90-betaOS=HomosapiensGN=HSP90AB1PE=1SV=4	11;4;4;1	16.9	83.263	724	0	152.85	0	22483	0	518250	293170000	0	0	2	1	3	7494.33	9.78961e+07	0.372796
sp|Q9Y2X3|NOP58_HUMANNucleolarprotein58OS=HomosapiensGN=NOP58PE=1SV=1	sp|Q9Y2X3|NOP58_HUMANNucleolarprotein58OS=HomosapiensGN=NOP58PE=1SV=1	6	14.2	59.578	529	0	69.712	0	0	13413	939360	1541400	619710	0	2	0	2	4471	1033490	0.0189752
sp|P02545|LMNA_HUMANPrelamin-A/COS=HomosapiensGN=LMNAPE=1SV=1	sp|P02545|LMNA_HUMANPrelamin-A/COS=HomosapiensGN=LMNAPE=1SV=1	16	28	74.139	664	0	323.31	0	150070	135730	378440	42675000	120750	0	1	0	1	95266.7	1.43914e+07	0.36925
sp|P62424|RL7A_HUMAN60SribosomalproteinL7aOS=HomosapiensGN=RPL7APE=1SV=2	sp|P62424|RL7A_HUMAN60SribosomalproteinL7aOS=HomosapiensGN=RPL7APE=1SV=2	4	15.4	29.995	266	0	10.839	0	0	64421	248060	2730900	4580700	0	2	0	2	21473.7	2.51989e+06	0.117422
sp|Q9NR30|DDX21_HUMANNucleolarRNAhelicase2OS=HomosapiensGN=DDX21PE=1SV=5;sp|Q9BQ39|DDX50_HUMANATP-dependentRNAhelicaseDDX50OS=HomosapiensGN=DDX50PE=1SV=1	sp|Q9NR30|DDX21_HUMANNucleolarRNAhelicase2OS=HomosapiensGN=DDX21PE=1SV=5	16;1	25.2	87.343	783	0	154.19	30561	0	71306	1986900	2824600	7035200	0	1	0	1	33955.7	3948900	0.0663276
sp|Q9BZE4|NOG1_HUMANNucleolarGTP-bindingprotein1OS=HomosapiensGN=GTPBP4PE=1SV=3	sp|Q9BZE4|NOG1_HUMANNucleolarGTP-bindingprotein1OS=HomosapiensGN=GTPBP4PE=1SV=3	5	7.9	73.964	634	0	14.97	0	14226	0	794480	156160	519940	0	2	0	2	4742	490193	0.0584861
sp|Q9UNX4|WDR3_HUMANWDrepeat-containingprotein3OS=HomosapiensGN=WDR3PE=1SV=1	sp|Q9UNX4|WDR3_HUMANWDrepeat-containingprotein3OS=HomosapiensGN=WDR3PE=1SV=1	3	3	106.1	943	0	6.3884	0	0	8948.1	269000	298870	340530	0	2	0	2	2982.7	302800	0.000138647
sp|P39023|RL3_HUMAN60SribosomalproteinL3OS=HomosapiensGN=RPL3PE=1SV=2;sp|Q92901|RL3L_HUMAN60SribosomalproteinL3-likeOS=HomosapiensGN=RPL3LPE=2SV=3	sp|P39023|RL3_HUMAN60SribosomalproteinL3OS=HomosapiensGN=RPL3PE=1SV=2;sp|Q92901|RL3L_HUMAN60SribosomalproteinL3-likeOS=HomosapiensGN=RPL3LPE=2SV=3	2;1	4.7	46.108	403	0	11.004	0	20564	0	280980	0	980090	0	2	1	3	6854.67	420357	0.22898
sp|P36578|RL4_HUMAN60SribosomalproteinL4OS=HomosapiensGN=RPL4PE=1SV=5	sp|P36578|RL4_HUMAN60SribosomalproteinL4OS=HomosapiensGN=RPL4PE=1SV=5	4	9.8	47.697	427	0	16.757	84976	0	0	291850	3038000	1660300	0	2	0	2	28325.3	1.66338e+06	0.108304
sp|P18621|RL17_HUMAN60SribosomalproteinL17OS=HomosapiensGN=RPL17PE=1SV=3	sp|P18621|RL17_HUMAN60SribosomalproteinL17OS=HomosapiensGN=RPL17PE=1SV=3	2	12.5	21.397	184	0	9.7169	0	31089	0	143320	490110	1083500	0	2	0	2	10363	572310	0.110227
sp|P40429|RL13A_HUMAN60SribosomalproteinL13aOS=HomosapiensGN=RPL13APE=1SV=2;sp|Q6NVV1|R13P3_HUMANPutative60SribosomalproteinL13aproteinRPL13AP3OS=HomosapiensGN=RPL13AP3PE=5SV=1	sp|P40429|RL13A_HUMAN60SribosomalproteinL13aOS=HomosapiensGN=RPL13APE=1SV=2;sp|Q6NVV1|R13P3_HUMANPutative60SribosomalproteinL13aproteinRPL13AP3OS=HomosapiensGN=RPL13AP3PE=5SV=1	4;2	19.7	23.577	203	0	18.936	0	0	104560	957690	841550	1628200	0	2	0	2	34853.3	1142480	0.0110497
sp|P78527|PRKDC_HUMANDNA-dependentproteinkinasecatalyticsubunitOS=HomosapiensGN=PRKDCPE=1SV=3	sp|P78527|PRKDC_HUMANDNA-dependentproteinkinasecatalyticsubunitOS=HomosapiensGN=PRKDCPE=1SV=3	6	1.7	469.08	4128	0	32.209	1057	0	1562.9	15726	11022	51403	0	1	0	1	873.3	26050.3	0.119681
sp|P62805|H4_HUMANHistoneH4OS=HomosapiensGN=HIST1H4APE=1SV=2	sp|P62805|H4_HUMANHistoneH4OS=HomosapiensGN=HIST1H4APE=1SV=2	6	45.6	11.367	103	0	150.43	2436700	2893700	838890	42674000	31251000	107300000	0	0	0	0	2056430	6.04083e+07	0.0694158
sp|P46779|RL28_HUMAN60SribosomalproteinL28OS=HomosapiensGN=RPL28PE=1SV=3	sp|P46779|RL28_HUMAN60SribosomalproteinL28OS=HomosapiensGN=RPL28PE=1SV=3	1	8	15.747	137	0	6.0514	0	0	1249500	18802000	478390	15286000	0	2	0	2	416500	11522130	0.119805
sp|A8MV72|YH009_HUMANPutativeUPF0607proteinENSP00000382826OS=HomosapiensPE=5SV=2	sp|A8MV72|YH009_HUMANPutativeUPF0607proteinENSP00000382826OS=HomosapiensPE=5SV=2	1	5.1	34.164	311	0	5.0341	565370	775540	580380	17874000	24608000	7051400	0	0	0	0	640430	1.65111e+07	0.0361069
sp|P10412|H14_HUMANHistoneH1.4OS=HomosapiensGN=HIST1H1EPE=1SV=2	sp|P10412|H14_HUMANHistoneH1.4OS=HomosapiensGN=HIST1H1EPE=1SV=2	11	40.2	21.865	219	0	51.97	1011100	865740	572680	2178700	25729000	21557000	0	0	0	0	816507	1.64882e+07	0.0969259
sp|P62987|RL40_HUMANUbiquitin-60SribosomalproteinL40OS=HomosapiensGN=UBA52PE=1SV=2;sp|P62979|RS27A_HUMANUbiquitin-40SribosomalproteinS27aOS=HomosapiensGN=RPS27APE=1SV=2;sp|P0CG47|UBB_HUMANPolyubiquitin-BOS=HomosapiensGN=UBBPE=1SV=1;sp|P0CG48|UBC_HUMANPolyubiquitin-COS=HomosapiensGN=UBCPE=1SV=3	sp|P62987|RL40_HUMANUbiquitin-60SribosomalproteinL40OS=HomosapiensGN=UBA52PE=1SV=2;sp|P62979|RS27A_HUMANUbiquitin-40SribosomalproteinS27aOS=HomosapiensGN=RPS27APE=1SV=2;sp|P0CG47|UBB_HUMANPolyubiquitin-BOS=HomosapiensGN=UBBPE=1SV=1;sp|P0CG48|UBC_HUMANPolyubiquitin-COS=HomosapiensGN=UBCPE=1SV=3	3;3;3;3	26.6	14.728	128	0	154.17	733510	0	1793900	8398700	28571000	8418300	0	1	0	1	842470	1.51293e+07	0.10141
sp|P62899|RL31_HUMAN60SribosomalproteinL31OS=HomosapiensGN=RPL31PE=1SV=1	sp|P62899|RL31_HUMAN60SribosomalproteinL31OS=HomosapiensGN=RPL31PE=1SV=1	4	28.8	14.463	125	0	45.001	1614600	1903100	0	22485000	8190300	27057000	0	1	0	1	1.17257e+06	19244100	0.0340796
sp|Q99848|EBP2_HUMANProbablerRNA-processingproteinEBP2OS=HomosapiensGN=EBNA1BP2PE=1SV=2	sp|Q99848|EBP2_HUMANProbablerRNA-processingproteinEBP2OS=HomosapiensGN=EBNA1BP2PE=1SV=2	5	16.7	34.852	306	0	91.729	321480	0	0	806440	2866000	915150	0	2	0	2	107160	1.5292e+06	0.103836
sp|Q99879|H2B1M_HUMANHistoneH2Btype1-MOS=HomosapiensGN=HIST1H2BMPE=1SV=3;sp|Q99877|H2B1N_HUMANHistoneH2Btype1-NOS=HomosapiensGN=HIST1H2BNPE=1SV=3;sp|Q93079|H2B1H_HUMANHistoneH2Btype1-HOS=HomosapiensGN=HIST1H2BHPE=1SV=3;sp|Q5QNW6|H2B2F_HUMANHistoneH2Btype2-FOS=HomosapiensGN=HIST2H2BFPE=1SV=3;sp|Q16778|H2B2E_HUMANHistoneH2Btype2-EOS=HomosapiensGN=HIST2H2BEPE=1SV=3;sp|P62807|H2B1C_HUMANHistoneH2Btyp…	sp|Q99879|H2B1M_HUMANHistoneH2Btype1-MOS=HomosapiensGN=HIST1H2BMPE=1SV=3;sp|Q99877|H2B1N_HUMANHistoneH2Btype1-NOS=HomosapiensGN=HIST1H2BNPE=1SV=3;sp|Q93079|H2B1H_HUMANHistoneH2Btype1-HOS=HomosapiensGN=HIST1H2BHPE=1SV=3;sp|Q5QNW6|H2B2F_HUMANHistoneH2Btype2-FOS=HomosapiensGN=HIST2H2BFPE=1SV=3;sp|Q16778|H2B2E_HUMANHistoneH2Btype2-EOS=HomosapiensGN=HIST2H2BEPE=1SV=3;sp|P62807|H2B1C_HUMANHistoneH2Btyp…	6;6;6;6;6;6;6;6;6;6;6;6;1;1	45.2	13.989	126	0	323.31	17490000	9380800	14731000	36436000	22747000	208410000	0	0	0	0	1.38673e+07	8.91977e+07	0.276158
sp|Q92804|RBP56_HUMANTATA-bindingprotein-associatedfactor2NOS=HomosapiensGN=TAF15PE=1SV=1	sp|Q92804|RBP56_HUMANTATA-bindingprotein-associatedfactor2NOS=HomosapiensGN=TAF15PE=1SV=1	2	4.1	61.829	592	0	10.699	0	0	141080	312610	466000	0	0	2	1	3	47026.7	259537	0.216518
sp|P07305|H10_HUMANHistoneH1.0OS=HomosapiensGN=H1F0PE=1SV=3	sp|P07305|H10_HUMANHistoneH1.0OS=HomosapiensGN=H1F0PE=1SV=3	7	27.8	20.863	194	0	33.736	2322800	2212000	124280	6162800	5406900	10982000	0	0	0	0	1.55303e+06	7.51723e+06	0.0341522
sp|Q07020|RL18_HUMAN60SribosomalproteinL18OS=HomosapiensGN=RPL18PE=1SV=2	sp|Q07020|RL18_HUMAN60SribosomalproteinL18OS=HomosapiensGN=RPL18PE=1SV=2	4	25	21.634	188	0	67.635	2834100	3038700	2101900	3062700	15399000	19482000	0	0	0	0	2.65823e+06	12647900	0.113403
sp|P13010|XRCC5_HUMANX-rayrepaircross-complementingprotein5OS=HomosapiensGN=XRCC5PE=1SV=3	sp|P13010|XRCC5_HUMANX-rayrepaircross-complementingprotein5OS=HomosapiensGN=XRCC5PE=1SV=3	2	4.6	82.704	732	0	50.192	0	231600	145970	757810	733290	263080	0	1	0	1	125857	584727	0.0583011
sp|P56182|RRP1_HUMANRibosomalRNAprocessingprotein1homologAOS=HomosapiensGN=RRP1PE=1SV=1	sp|P56182|RRP1_HUMANRibosomalRNAprocessingprotein1homologAOS=HomosapiensGN=RRP1PE=1SV=1	6	14.3	52.839	461	0	58.872	585120	553240	362470	2591300	1760300	2045000	0	0	0	0	500277	2132200	0.00299685
sp|Q8WTT2|NOC3L_HUMANNucleolarcomplexprotein3homologOS=HomosapiensGN=NOC3LPE=1SV=1	sp|Q8WTT2|NOC3L_HUMANNucleolarcomplexprotein3homologOS=HomosapiensGN=NOC3LPE=1SV=1	3	3.6	92.547	800	0	5.9257	233590	179910	0	832910	139890	686710	0	1	0	1	137833	553170	0.135245
sp|Q9H0A0|NAT10_HUMANN-acetyltransferase10OS=HomosapiensGN=NAT10PE=1SV=2	sp|Q9H0A0|NAT10_HUMANN-acetyltransferase10OS=HomosapiensGN=NAT10PE=1SV=2	7	6.7	115.73	1025	0	93.254	175830	188600	0	693490	68932	687410	0	1	0	1	121477	483277	0.169139
sp|Q9NX58|LYAR_HUMANCellgrowth-regulatingnucleolarproteinOS=HomosapiensGN=LYARPE=1SV=2	sp|Q9NX58|LYAR_HUMANCellgrowth-regulatingnucleolarproteinOS=HomosapiensGN=LYARPE=1SV=2	2	2.9	43.614	379	0	4.5767	373330	464580	465480	2185500	1639300	1204900	0	0	0	0	434463	1.67657e+06	0.0121264
sp|Q9NW13|RBM28_HUMANRNA-bindingprotein28OS=HomosapiensGN=RBM28PE=1SV=3	sp|Q9NW13|RBM28_HUMANRNA-bindingprotein28OS=HomosapiensGN=RBM28PE=1SV=3	7	9.6	85.737	759	0	29.112	201010	0	85062	514560	228620	308160	0	1	0	1	95357.3	350447	0.068847
sp|P63261|ACTG_HUMANActin,cytoplasmic2OS=HomosapiensGN=ACTG1PE=1SV=1;sp|P60709|ACTB_HUMANActin,cytoplasmic1OS=HomosapiensGN=ACTBPE=1SV=1;sp|P63267|ACTH_HUMANActin,gamma-entericsmoothmuscleOS=HomosapiensGN=ACTG2PE=1SV=1;sp|P68133|ACTS_HUMANActin,alphaskeletalmuscleOS=HomosapiensGN=ACTA1PE=1SV=1;sp|P68032|ACTC_HUMANActin,alphacardiacmuscle1OS=HomosapiensGN=ACTC1PE=1SV=1;sp|P62736|ACTA_HUMANActin,ao…	sp|P63261|ACTG_HUMANActin,cytoplasmic2OS=HomosapiensGN=ACTG1PE=1SV=1;sp|P60709|ACTB_HUMANActin,cytoplasmic1OS=HomosapiensGN=ACTBPE=1SV=1;sp|P63267|ACTH_HUMANActin,gamma-entericsmoothmuscleOS=HomosapiensGN=ACTG2PE=1SV=1;sp|P68133|ACTS_HUMANActin,alphaskeletalmuscleOS=HomosapiensGN=ACTA1PE=1SV=1;sp|P68032|ACTC_HUMANActin,alphacardiacmuscle1OS=HomosapiensGN=ACTC1PE=1SV=1;sp|P62736|ACTA_HUMANActin,ao…	10;10;7;7;7;7;3;3;2;2;1;1	30.4	41.792	375	0	153.48	664540	572370	758140	2847900	1078300	3257700	0	0	0	0	665017	2.39463e+06	0.0614437
sp|P81605|DCD_HUMANDermcidinOS=HomosapiensGN=DCDPE=1SV=2	sp|P81605|DCD_HUMANDermcidinOS=HomosapiensGN=DCDPE=1SV=2	3	26.4	11.284	110	0	6.1887	0	0	3328600	2616000	0	8923000	0	2	1	3	1.10953e+06	3.84633e+06	0.394489
sp|P05114|HMGN1_HUMANNon-histonechromosomalproteinHMG-14OS=HomosapiensGN=HMGN1PE=1SV=3	sp|P05114|HMGN1_HUMANNon-histonechromosomalproteinHMG-14OS=HomosapiensGN=HMGN1PE=1SV=3	3	36	10.659	100	0	10.43	2416800	1525000	0	5021400	5378700	2978900	0	1	0	1	1.31393e+06	4.45967e+06	0.0376514
sp|P19338|NUCL_HUMANNucleolinOS=HomosapiensGN=NCLPE=1SV=3;REV__sp|P19338|NUCL_HUMANNucleolinOS=HomosapiensGN=NCLPE=1SV=3	sp|P19338|NUCL_HUMANNucleolinOS=HomosapiensGN=NCLPE=1SV=3	24;1	27	76.613	710	0	143.89	3824600	3713700	5096000	11556000	14341000	16623000	0	0	0	0	4.21143e+06	1.41733e+07	0.00287711
sp|Q9NVP1|DDX18_HUMANATP-dependentRNAhelicaseDDX18OS=HomosapiensGN=DDX18PE=1SV=2	sp|Q9NVP1|DDX18_HUMANATP-dependentRNAhelicaseDDX18OS=HomosapiensGN=DDX18PE=1SV=2	4	6.7	75.406	670	0	15.478	94359	97997	0	204920	153590	263940	0	1	0	1	64118.7	207483	0.0338569
sp|Q13428|TCOF_HUMANTreacleproteinOS=HomosapiensGN=TCOF1PE=1SV=3	sp|Q13428|TCOF_HUMANTreacleproteinOS=HomosapiensGN=TCOF1PE=1SV=3	36	25.7	152.1	1488	0	323.31	1653600	2055900	1431000	6207000	4258100	5208000	0	0	0	0	1713500	5.22437e+06	0.0040424
sp|P23246|SFPQ_HUMANSplicingfactor,proline-andglutamine-richOS=HomosapiensGN=SFPQPE=1SV=2	sp|P23246|SFPQ_HUMANSplicingfactor,proline-andglutamine-richOS=HomosapiensGN=SFPQPE=1SV=2	11	18.5	76.149	707	0	74.096	0	0	1366600	1068000	1854100	1170500	0	2	0	2	455533	1364200	0.154298
sp|O76021|RL1D1_HUMANRibosomalL1domain-containingprotein1OS=HomosapiensGN=RSL1D1PE=1SV=3	sp|O76021|RL1D1_HUMANRibosomalL1domain-containingprotein1OS=HomosapiensGN=RSL1D1PE=1SV=3	12	24.9	54.972	490	0	323.31	3095900	2897800	4314500	14202000	8668400	6493900	0	0	0	0	3.43607e+06	9788100	0.053085
sp|P11387|TOP1_HUMANDNAtopoisomerase1OS=HomosapiensGN=TOP1PE=1SV=2	sp|P11387|TOP1_HUMANDNAtopoisomerase1OS=HomosapiensGN=TOP1PE=1SV=2	6	10.3	90.725	765	0	51.957	0	15771	704390	407420	383580	899640	0	1	0	1	240054	563547	0.322305
sp|P06748|NPM_HUMANNucleophosminOS=HomosapiensGN=NPM1PE=1SV=2	sp|P06748|NPM_HUMANNucleophosminOS=HomosapiensGN=NPM1PE=1SV=2	11	31.3	32.575	294	0	323.31	11600000	18305000	7557400	25008000	29005000	29664000	0	0	0	0	1.24875e+07	2.78923e+07	0.0111743
sp|P55769|NH2L1_HUMANNHP2-likeprotein1OS=HomosapiensGN=NHP2L1PE=1SV=3	sp|P55769|NH2L1_HUMANNHP2-likeprotein1OS=HomosapiensGN=NHP2L1PE=1SV=3	2	15.6	14.173	128	0	10.932	2056400	2286800	1953700	5187200	5121500	2712900	0	0	0	0	2.09897e+06	4.34053e+06	0.052243
sp|P04264|K2C1_HUMANKeratin,typeIIcytoskeletal1OS=HomosapiensGN=KRT1PE=1SV=6	sp|P04264|K2C1_HUMANKeratin,typeIIcytoskeletal1OS=HomosapiensGN=KRT1PE=1SV=6	32	46	66.038	644	0	323.31	20046000	20982000	14728000	16283000	55005000	42227000	0	0	0	0	1.85853e+07	3.78383e+07	0.171051
sp|Q14978|NOLC1_HUMANNucleolarandcoiled-bodyphosphoprotein1OS=HomosapiensGN=NOLC1PE=1SV=2	sp|Q14978|NOLC1_HUMANNucleolarandcoiled-bodyphosphoprotein1OS=HomosapiensGN=NOLC1PE=1SV=2	8	11.2	73.602	699	0	50.737	552160	772090	489650	1123700	205660	2126000	0	0	0	0	604633	1.15179e+06	0.384711
sp|P26373|RL13_HUMAN60SribosomalproteinL13OS=HomosapiensGN=RPL13PE=1SV=4	sp|P26373|RL13_HUMAN60SribosomalproteinL13OS=HomosapiensGN=RPL13PE=1SV=4	8	31.8	24.261	211	0	323.31	9209900	7520300	12563000	3388800	29726000	21491000	0	0	0	0	9764400	1.82019e+07	0.34668
sp|Q96GQ7|DDX27_HUMANProbableATP-dependentRNAhelicaseDDX27OS=HomosapiensGN=DDX27PE=1SV=2	sp|Q96GQ7|DDX27_HUMANProbableATP-dependentRNAhelicaseDDX27OS=HomosapiensGN=DDX27PE=1SV=2	3	4.4	89.834	796	0	21.578	236080	155490	0	383980	122300	214200	0	1	0	1	130523	240160	0.348452
sp|Q9BQG0|MBB1A_HUMANMyb-bindingprotein1AOS=HomosapiensGN=MYBBP1APE=1SV=2	sp|Q9BQG0|MBB1A_HUMANMyb-bindingprotein1AOS=HomosapiensGN=MYBBP1APE=1SV=2	13	10.8	148.85	1328	0	74.398	238330	307670	291710	596650	46188	874510	0	0	0	0	279237	505783	0.406237
sp|P15880|RS2_HUMAN40SribosomalproteinS2OS=HomosapiensGN=RPS2PE=1SV=2	sp|P15880|RS2_HUMAN40SribosomalproteinS2OS=HomosapiensGN=RPS2PE=1SV=2	2	6.8	31.324	293	0.0030864	2.066	1273400	782800	1438000	229160	3134700	2952300	0	0	0	0	1.16473e+06	2.10539e+06	0.38263
sp|P06454|PTMA_HUMANProthymosinalphaOS=HomosapiensGN=PTMAPE=1SV=2	sp|P06454|PTMA_HUMANProthymosinalphaOS=HomosapiensGN=PTMAPE=1SV=2	4	34.2	12.203	111	0	39.859	6860200	5444700	4939400	12740000	9814700	7505800	0	0	0	0	5748100	1.00202e+07	0.0577473
sp|Q9GZR7|DDX24_HUMANATP-dependentRNAhelicaseDDX24OS=HomosapiensGN=DDX24PE=1SV=1	sp|Q9GZR7|DDX24_HUMANATP-dependentRNAhelicaseDDX24OS=HomosapiensGN=DDX24PE=1SV=1	5	7.9	96.331	859	0	34.526	205860	176560	167370	450190	253620	217260	0	0	0	0	183263	307023	0.166486
sp|P67809|YBOX1_HUMANNuclease-sensitiveelement-bindingprotein1OS=HomosapiensGN=YBX1PE=1SV=3	sp|P67809|YBOX1_HUMANNuclease-sensitiveelement-bindingprotein1OS=HomosapiensGN=YBX1PE=1SV=3	4	23.8	35.924	324	0	123.8	918890	790480	723370	1033900	1573100	804580	0	0	0	0	810913	1.13719e+06	0.237153
sp|P18124|RL7_HUMAN60SribosomalproteinL7OS=HomosapiensGN=RPL7PE=1SV=1	sp|P18124|RL7_HUMAN60SribosomalproteinL7OS=HomosapiensGN=RPL7PE=1SV=1	2	6.9	29.225	248	0.0033898	3.0857	642480	525740	418400	598400	561080	1033000	0	0	0	0	528873	730827	0.287406
sp|P62280|RS11_HUMAN40SribosomalproteinS11OS=HomosapiensGN=RPS11PE=1SV=3	sp|P62280|RS11_HUMAN40SribosomalproteinS11OS=HomosapiensGN=RPS11PE=1SV=3	1	4.4	18.431	158	0	4.8325	413020	453030	404830	1012000	0	699070	0	0	1	1	423627	570357	0.649863
sp|Q9Y3B9|RRP15_HUMANRRP15-likeproteinOS=HomosapiensGN=RRP15PE=1SV=2	sp|Q9Y3B9|RRP15_HUMANRRP15-likeproteinOS=HomosapiensGN=RRP15PE=1SV=2	4	12.8	31.484	282	0	10.325	1046100	1051800	729950	1629800	954920	1090200	0	0	0	0	942617	1.22497e+06	0.290406
sp|Q12788|TBL3_HUMANTransducinbeta-likeprotein3OS=HomosapiensGN=TBL3PE=1SV=2	sp|Q12788|TBL3_HUMANTransducinbeta-likeprotein3OS=HomosapiensGN=TBL3PE=1SV=2	5	7.2	89.034	808	0	227.15	403280	456880	344820	642390	336440	209330	0	0	0	0	401660	396053	0.968283
sp|Q86XT9|TM219_HUMANInsulin-likegrowthfactor-bindingprotein3receptorOS=HomosapiensGN=TMEM219PE=1SV=1	sp|Q86XT9|TM219_HUMANInsulin-likegrowthfactor-bindingprotein3receptorOS=HomosapiensGN=TMEM219PE=1SV=1	1	5.4	25.724	240	0	9.0748	247330000	278570000	338020000	289080000	445110000	70416000	0	0	0	0	2.87973e+08	268202000	0.868311
sp|P52272|HNRPM_HUMANHeterogeneousnuclearribonucleoproteinMOS=HomosapiensGN=HNRNPMPE=1SV=3	sp|P52272|HNRPM_HUMANHeterogeneousnuclearribonucleoproteinMOS=HomosapiensGN=HNRNPMPE=1SV=3	7	10.8	77.515	730	0	92.372	316620	343580	623100	322340	0	841280	0	0	1	1	427767	387873	0.887168
sp|Q01469|FABP5_HUMANFattyacid-bindingprotein,epidermalOS=HomosapiensGN=FABP5PE=1SV=3	sp|Q01469|FABP5_HUMANFattyacid-bindingprotein,epidermalOS=HomosapiensGN=FABP5PE=1SV=3	1	6.7	15.164	135	0	11.959	831610	918420	719090	1034100	1184400	0	0	0	1	1	823040	739500	0.83537
sp|P10809|CH60_HUMAN60kDaheatshockprotein,mitochondrialOS=HomosapiensGN=HSPD1PE=1SV=2	sp|P10809|CH60_HUMAN60kDaheatshockprotein,mitochondrialOS=HomosapiensGN=HSPD1PE=1SV=2	7	13.8	61.054	573	0	110.06	306250	498180	0	100790	0	608200	0	1	1	2	268143	236330	0.899961
sp|P16403|H12_HUMANHistoneH1.2OS=HomosapiensGN=HIST1H1CPE=1SV=2;sp|Q02539|H11_HUMANHistoneH1.1OS=HomosapiensGN=HIST1H1APE=1SV=3;sp|P22492|H1T_HUMANHistoneH1tOS=HomosapiensGN=HIST1H1TPE=2SV=4	sp|P16403|H12_HUMANHistoneH1.2OS=HomosapiensGN=HIST1H1CPE=1SV=2	9;3;2	32.9	21.364	213	0	29.333	16398000	15334000	17304000	16572000	17942000	6081300	0	0	0	0	1.63453e+07	1.35318e+07	0.499006
sp|P23528|COF1_HUMANCofilin-1OS=HomosapiensGN=CFL1PE=1SV=3	sp|P23528|COF1_HUMANCofilin-1OS=HomosapiensGN=CFL1PE=1SV=3	2	15.7	18.502	166	0	15.241	2145800	2002200	2427700	3041900	2005800	0	0	0	1	1	2191900	1.68257e+06	0.602294
sp|P46781|RS9_HUMAN40SribosomalproteinS9OS=HomosapiensGN=RPS9PE=1SV=3	sp|P46781|RS9_HUMAN40SribosomalproteinS9OS=HomosapiensGN=RPS9PE=1SV=3	6	24.7	22.591	194	0	24.69	1893000	1849600	1623400	0	492320	3413300	0	0	1	1	1.78867e+06	1.30187e+06	0.672326
sp|O00567|NOP56_HUMANNucleolarprotein56OS=HomosapiensGN=NOP56PE=1SV=4	sp|O00567|NOP56_HUMANNucleolarprotein56OS=HomosapiensGN=NOP56PE=1SV=4	10	19	66.049	594	0	74.708	647710	729330	707830	0	589300	840380	0	0	1	1	694957	476560	0.432084
sp|P17844|DDX5_HUMANProbableATP-dependentRNAhelicaseDDX5OS=HomosapiensGN=DDX5PE=1SV=1	sp|P17844|DDX5_HUMANProbableATP-dependentRNAhelicaseDDX5OS=HomosapiensGN=DDX5PE=1SV=1	6	9.4	69.147	614	0	22.693	787740	924050	596500	29327	711010	781370	0	0	0	0	769430	507236	0.366889
sp|Q16777|H2A2C_HUMANHistoneH2Atype2-COS=HomosapiensGN=HIST2H2ACPE=1SV=4;sp|Q6FI13|H2A2A_HUMANHistoneH2Atype2-AOS=HomosapiensGN=HIST2H2AA3PE=1SV=3	sp|Q16777|H2A2C_HUMANHistoneH2Atype2-COS=HomosapiensGN=HIST2H2ACPE=1SV=4;sp|Q6FI13|H2A2A_HUMANHistoneH2Atype2-AOS=HomosapiensGN=HIST2H2AA3PE=1SV=3	5;5	55	13.988	129	0	100.08	24702000	30059000	17615000	2053100	0	45058000	0	0	1	1	2.41253e+07	15703700	0.607338
sp|P46087|NOP2_HUMANProbable28SrRNA(cytosine(4447)-C(5))-methyltransferaseOS=HomosapiensGN=NOP2PE=1SV=2	sp|P46087|NOP2_HUMANProbable28SrRNA(cytosine(4447)-C(5))-methyltransferaseOS=HomosapiensGN=NOP2PE=1SV=2	11	19.7	89.301	812	0	126.44	1869700	1836600	549270	1275200	587640	889120	0	0	0	0	1.41852e+06	917320	0.353658
sp|P11498|PYC_HUMANPyruvatecarboxylase,mitochondrialOS=HomosapiensGN=PCPE=1SV=2	sp|P11498|PYC_HUMANPyruvatecarboxylase,mitochondrialOS=HomosapiensGN=PCPE=1SV=2	11	12.1	129.63	1178	0	157.29	67153	71390	155200	97586	0	66216	0	0	1	1	97914.3	54600.7	0.346267
sp|Q8NI36|WDR36_HUMANWDrepeat-containingprotein36OS=HomosapiensGN=WDR36PE=1SV=1	sp|Q8NI36|WDR36_HUMANWDrepeat-containingprotein36OS=HomosapiensGN=WDR36PE=1SV=1	3	3.3	105.32	951	0	36.168	4109100	4041200	2961400	2969500	628580	1981100	0	0	0	0	3703900	1.85973e+06	0.0756846
sp|O15160|RPAC1_HUMANDNA-directedRNApolymerasesIandIIIsubunitRPAC1OS=HomosapiensGN=POLR1CPE=1SV=1	sp|O15160|RPAC1_HUMANDNA-directedRNApolymerasesIandIIIsubunitRPAC1OS=HomosapiensGN=POLR1CPE=1SV=1	1	2.9	39.249	346	0.003413	3.2412	211510	140130	0	0	0	173590	0	1	2	3	117213	57863.3	0.523016
sp|P16402|H13_HUMANHistoneH1.3OS=HomosapiensGN=HIST1H1DPE=1SV=2	sp|P16402|H13_HUMANHistoneH1.3OS=HomosapiensGN=HIST1H1DPE=1SV=2	8	33.5	22.35	221	0	20.244	3629400	2524700	1490300	0	3389400	0	0	0	2	2	2.54813e+06	1129800	0.332488
sp|P47914|RL29_HUMAN60SribosomalproteinL29OS=HomosapiensGN=RPL29PE=1SV=2	sp|P47914|RL29_HUMAN60SribosomalproteinL29OS=HomosapiensGN=RPL29PE=1SV=2	1	9.4	17.752	159	0	16.94	8479000	8076500	8944800	4110600	3761400	3115400	0	0	0	0	8500100	3.66247e+06	0.000229935
sp|P05165|PCCA_HUMANPropionyl-CoAcarboxylasealphachain,mitochondrialOS=HomosapiensGN=PCCAPE=1SV=4	sp|P05165|PCCA_HUMANPropionyl-CoAcarboxylasealphachain,mitochondrialOS=HomosapiensGN=PCCAPE=1SV=4	18	27.6	80.058	728	0	323.31	353510	361840	234450	0	0	372940	0	0	2	2	316600	124313	0.215903
sp|P62847|RS24_HUMAN40SribosomalproteinS24OS=HomosapiensGN=RPS24PE=1SV=1	sp|P62847|RS24_HUMAN40SribosomalproteinS24OS=HomosapiensGN=RPS24PE=1SV=1	1	6	15.423	133	0.0028986	1.5589	876690	1135500	748390	832380	0	0	0	0	2	2	920193	277460	0.0987435
sp|Q15233|NONO_HUMANNon-POUdomain-containingoctamer-bindingproteinOS=HomosapiensGN=NONOPE=1SV=4	sp|Q15233|NONO_HUMANNon-POUdomain-containingoctamer-bindingproteinOS=HomosapiensGN=NONOPE=1SV=4	10	30.6	54.231	471	0	126.76	626200	462630	0	0	0	304760	0	1	2	3	362943	101587	0.287606
sp|Q9UFH2|DYH17_HUMANDyneinheavychain17,axonemalOS=HomosapiensGN=DNAH17PE=1SV=2	sp|Q9UFH2|DYH17_HUMANDyneinheavychain17,axonemalOS=HomosapiensGN=DNAH17PE=1SV=2	1	0.2	511.78	4485	0.0098039	0.69544	25127	36578	0	13868	0	0	0	1	2	3	20568.3	4622.67	0.24628
sp|P38919|IF4A3_HUMANEukaryoticinitiationfactor4A-IIIOS=HomosapiensGN=EIF4A3PE=1SV=4	sp|P38919|IF4A3_HUMANEukaryoticinitiationfactor4A-IIIOS=HomosapiensGN=EIF4A3PE=1SV=4	3	8	46.871	411	0	205.69	974920	768680	5642800	539530	511500	362080	0	0	0	0	2.46213e+06	471037	0.279316
sp|P61978|HNRPK_HUMANHeterogeneousnuclearribonucleoproteinKOS=HomosapiensGN=HNRNPKPE=1SV=1	sp|P61978|HNRPK_HUMANHeterogeneousnuclearribonucleoproteinKOS=HomosapiensGN=HNRNPKPE=1SV=1	6	14.3	50.976	463	0	53.046	475180	653840	0	0	0	95684	0	1	2	3	376340	31894.7	0.156423
sp|Q01844|EWS_HUMANRNA-bindingproteinEWSOS=HomosapiensGN=EWSR1PE=1SV=1	sp|Q01844|EWS_HUMANRNA-bindingproteinEWSOS=HomosapiensGN=EWSR1PE=1SV=1	1	2.1	68.477	656	0.0032787	2.6441	973400	1227100	1050800	0	0	0	0	0	3	3	1.08377e+06	0	0.000133808
sp|Q9H6R4|NOL6_HUMANNucleolarprotein6OS=HomosapiensGN=NOL6PE=1SV=2	sp|Q9H6R4|NOL6_HUMANNucleolarprotein6OS=HomosapiensGN=NOL6PE=1SV=2	2	2.6	127.59	1146	0	14.901	215710	283240	229210	0	0	0	0	0	3	3	242720	0	0.000298683
sp|Q9UQ80|PA2G4_HUMANProliferation-associatedprotein2G4OS=HomosapiensGN=PA2G4PE=1SV=3	sp|Q9UQ80|PA2G4_HUMANProliferation-associatedprotein2G4OS=HomosapiensGN=PA2G4PE=1SV=3	4	12.4	43.786	394	0	47.897	98717	82470	70262	0	0	0	0	0	3	3	83816.3	0	0.000526543
sp|P84103|SRSF3_HUMANSerine/arginine-richsplicingfactor3OS=HomosapiensGN=SRSF3PE=1SV=1	sp|P84103|SRSF3_HUMANSerine/arginine-richsplicingfactor3OS=HomosapiensGN=SRSF3PE=1SV=1	1	4.3	19.329	164	0	7.6171	1101600	1826500	1100600	0	0	0	0	0	3	3	1342900	0	0.00514418
sp|P62910|RL32_HUMAN60SribosomalproteinL32OS=HomosapiensGN=RPL32PE=1SV=2	sp|P62910|RL32_HUMAN60SribosomalproteinL32OS=HomosapiensGN=RPL32PE=1SV=2	2	10.4	15.86	135	0.0033223	2.7116	9364000	11111000	5612400	0	0	0	0	0	3	3	8695800	0	0.00584293
sp|Q9ULW3|ABT1_HUMANActivatorofbasaltranscription1OS=HomosapiensGN=ABT1PE=1SV=1	sp|Q9ULW3|ABT1_HUMANActivatorofbasaltranscription1OS=HomosapiensGN=ABT1PE=1SV=1	1	2.9	31.079	272	1	-2	180390	166040	0	0	0	0	0	1	3	4	115477	0	0.116799
sp|Q05086|UBE3A_HUMANUbiquitin-proteinligaseE3AOS=HomosapiensGN=UBE3APE=1SV=4	sp|Q05086|UBE3A_HUMANUbiquitin-proteinligaseE3AOS=HomosapiensGN=UBE3APE=1SV=4	1	2.3	100.69	875	0.0036364	4.0559	417810	237860	3333600	0	0	0	0	0	3	3	1.32976e+06	0	0.255664

## Sheet: HCT116 Odd_LacZ_Changed
Protein IDs	Majority protein IDs	Peptide counts (all)	Sequence coverage [%]	Mol. weight [kDa]	Sequence length	Q-value	Score	iBAQ_hct116 lacz_1	iBAQ_hct116 lacz_2	iBAQ_hct116 lacz_3	iBAQ_hct116 odd_1	iBAQ_hct116 odd_2	iBAQ_hct116 odd_3	Count_1	Count_2	Total	Average_1	Average_2	p-Value
sp|Q13428|TCOF_HUMANTreacleproteinOS=HomosapiensGN=TCOF1PE=1SV=3	sp|Q13428|TCOF_HUMANTreacleproteinOS=HomosapiensGN=TCOF1PE=1SV=3	36	25.7	152.1	1488	0	323.31	1653600	2055900	1431000	6207000	4258100	5208000	0	0	0	1713500	5.22437e+06	0.0040424
sp|P06748|NPM_HUMANNucleophosminOS=HomosapiensGN=NPM1PE=1SV=2	sp|P06748|NPM_HUMANNucleophosminOS=HomosapiensGN=NPM1PE=1SV=2	11	31.3	32.575	294	0	323.31	11600000	18305000	7557400	25008000	29005000	29664000	0	0	0	1.24875e+07	2.78923e+07	0.0111743
sp|P06733|ENOA_HUMANAlpha-enolaseOS=HomosapiensGN=ENO1PE=1SV=2;sp|P13929|ENOB_HUMANBeta-enolaseOS=HomosapiensGN=ENO3PE=1SV=5;sp|P09104|ENOG_HUMANGamma-enolaseOS=HomosapiensGN=ENO2PE=1SV=3	sp|P06733|ENOA_HUMANAlpha-enolaseOS=HomosapiensGN=ENO1PE=1SV=2	7;1;1	21.9	47.168	434	0	186.25	0	0	0	44297	906500	117760	0	0	0	0	356186	0.266372
sp|P22626|ROA2_HUMANHeterogeneousnuclearribonucleoproteinsA2/B1OS=HomosapiensGN=HNRNPA2B1PE=1SV=2	sp|P22626|ROA2_HUMANHeterogeneousnuclearribonucleoproteinsA2/B1OS=HomosapiensGN=HNRNPA2B1PE=1SV=2	5	15.3	37.429	353	0	175.04	0	0	0	113070	106800	120623	0	0	0	0	113498	9.14451e-06
sp|P19338|NUCL_HUMANNucleolinOS=HomosapiensGN=NCLPE=1SV=3;REV__sp|P19338|NUCL_HUMANNucleolinOS=HomosapiensGN=NCLPE=1SV=3	sp|P19338|NUCL_HUMANNucleolinOS=HomosapiensGN=NCLPE=1SV=3	24;1	27	76.613	710	0	143.89	3824600	3713700	5096000	11556000	14341000	16623000	0	0	0	4.21143e+06	1.41733e+07	0.00287711
sp|Q5VTE0|EF1A3_HUMANPutativeelongationfactor1-alpha-like3OS=HomosapiensGN=EEF1A1P5PE=5SV=1;sp|P68104|EF1A1_HUMANElongationfactor1-alpha1OS=HomosapiensGN=EEF1A1PE=1SV=1;sp|Q05639|EF1A2_HUMANElongationfactor1-alpha2OS=HomosapiensGN=EEF1A2PE=1SV=1	sp|Q5VTE0|EF1A3_HUMANPutativeelongationfactor1-alpha-like3OS=HomosapiensGN=EEF1A1P5PE=5SV=1;sp|P68104|EF1A1_HUMANElongationfactor1-alpha1OS=HomosapiensGN=EEF1A1PE=1SV=1;sp|Q05639|EF1A2_HUMANElongationfactor1-alpha2OS=HomosapiensGN=EEF1A2PE=1SV=1	5;5;3	13.4	50.184	462	0	84.586	0	0	0	153480	24820	1316400	0	0	0	0	498233	0.291885
sp|Q9Y2X3|NOP58_HUMANNucleolarprotein58OS=HomosapiensGN=NOP58PE=1SV=1	sp|Q9Y2X3|NOP58_HUMANNucleolarprotein58OS=HomosapiensGN=NOP58PE=1SV=1	6	14.2	59.578	529	0	69.712	0	0	13413	939360	1541400	619710	0	0	0	4471	1033490	0.0189752
sp|P56182|RRP1_HUMANRibosomalRNAprocessingprotein1homologAOS=HomosapiensGN=RRP1PE=1SV=1	sp|P56182|RRP1_HUMANRibosomalRNAprocessingprotein1homologAOS=HomosapiensGN=RRP1PE=1SV=1	6	14.3	52.839	461	0	58.872	585120	553240	362470	2591300	1760300	2045000	0	0	0	500277	2132200	0.00299685
sp|Q14690|RRP5_HUMANProteinRRP5homologOS=HomosapiensGN=PDCD11PE=1SV=3	sp|Q14690|RRP5_HUMANProteinRRP5homologOS=HomosapiensGN=PDCD11PE=1SV=3	13	8.9	208.7	1871	0	55.079	0	0	0	431990	185390	409780	0	0	0	0	342387	0.0121835
sp|P46013|KI67_HUMANAntigenKI-67OS=HomosapiensGN=MKI67PE=1SV=2	sp|P46013|KI67_HUMANAntigenKI-67OS=HomosapiensGN=MKI67PE=1SV=2	9	4.3	358.69	3256	0	48.263	0	0	0	40527	42393	38081	0	0	0	0	40333.7	5.47377e-06
sp|Q9UQ80|PA2G4_HUMANProliferation-associatedprotein2G4OS=HomosapiensGN=PA2G4PE=1SV=3	sp|Q9UQ80|PA2G4_HUMANProliferation-associatedprotein2G4OS=HomosapiensGN=PA2G4PE=1SV=3	4	12.4	43.786	394	0	47.897	98717	82470	70262	0	0	0	0	0	0	83816.3	0	0.000526543
sp|P62899|RL31_HUMAN60SribosomalproteinL31OS=HomosapiensGN=RPL31PE=1SV=1	sp|P62899|RL31_HUMAN60SribosomalproteinL31OS=HomosapiensGN=RPL31PE=1SV=1	4	28.8	14.463	125	0	45.001	1614600	1903100	0	22485000	8190300	27057000	0	0	0	1.17257e+06	19244100	0.0340796
sp|Q9Y5B9|SP16H_HUMANFACTcomplexsubunitSPT16OS=HomosapiensGN=SUPT16HPE=1SV=1	sp|Q9Y5B9|SP16H_HUMANFACTcomplexsubunitSPT16OS=HomosapiensGN=SUPT16HPE=1SV=1	11	11.4	119.91	1047	0	43.448	0	0	0	275360	376720	293820	0	0	0	0	315300	0.000537484
sp|O60832|DKC1_HUMANH/ACAribonucleoproteincomplexsubunit4OS=HomosapiensGN=DKC1PE=1SV=3	sp|O60832|DKC1_HUMANH/ACAribonucleoproteincomplexsubunit4OS=HomosapiensGN=DKC1PE=1SV=3	4	7.6	57.673	514	0	42.843	0	0	0	420670	413150	253650	0	0	0	0	362490	0.00264664
sp|Q14692|BMS1_HUMANRibosomebiogenesisproteinBMS1homologOS=HomosapiensGN=BMS1PE=1SV=1	sp|Q14692|BMS1_HUMANRibosomebiogenesisproteinBMS1homologOS=HomosapiensGN=BMS1PE=1SV=1	5	4.4	145.81	1282	0	34.343	0	0	0	506700	164920	505730	0	0	0	0	392450	0.0260629
sp|P07305|H10_HUMANHistoneH1.0OS=HomosapiensGN=H1F0PE=1SV=3	sp|P07305|H10_HUMANHistoneH1.0OS=HomosapiensGN=H1F0PE=1SV=3	7	27.8	20.863	194	0	33.736	2322800	2212000	124280	6162800	5406900	10982000	0	0	0	1.55303e+06	7.51723e+06	0.0341522
sp|Q01130|SRSF2_HUMANSerine/arginine-richsplicingfactor2OS=HomosapiensGN=SRSF2PE=1SV=4;sp|Q9BRL6|SRSF8_HUMANSerine/arginine-richsplicingfactor8OS=HomosapiensGN=SRSF8PE=1SV=1	sp|Q01130|SRSF2_HUMANSerine/arginine-richsplicingfactor2OS=HomosapiensGN=SRSF2PE=1SV=4;sp|Q9BRL6|SRSF8_HUMANSerine/arginine-richsplicingfactor8OS=HomosapiensGN=SRSF8PE=1SV=1	4;2	17.6	25.476	221	0	33.391	0	0	0	738950	2455400	108560	0	0	0	0	1100970	0.191494
sp|Q5QJE6|TDIF2_HUMANDeoxynucleotidyltransferaseterminal-interactingprotein2OS=HomosapiensGN=DNTTIP2PE=1SV=2	sp|Q5QJE6|TDIF2_HUMANDeoxynucleotidyltransferaseterminal-interactingprotein2OS=HomosapiensGN=DNTTIP2PE=1SV=2	3	4.6	84.468	756	0	28.315	0	0	0	491390	21905	458390	0	0	0	0	323895	0.0989972
sp|P61313|RL15_HUMAN60SribosomalproteinL15OS=HomosapiensGN=RPL15PE=1SV=2	sp|P61313|RL15_HUMAN60SribosomalproteinL15OS=HomosapiensGN=RPL15PE=1SV=2	2	11.3	24.146	204	0	21.559	0	0	0	2052600	1973100	1570600	0	0	0	0	1.86543e+06	0.000235355
sp|Q8NC51|PAIRB_HUMANPlasminogenactivatorinhibitor1RNA-bindingproteinOS=HomosapiensGN=SERBP1PE=1SV=2	sp|Q8NC51|PAIRB_HUMANPlasminogenactivatorinhibitor1RNA-bindingproteinOS=HomosapiensGN=SERBP1PE=1SV=2	2	7.1	44.965	408	0	20.232	0	0	0	162880	197970	83379	0	0	0	0	148076	0.0119836
sp|P40429|RL13A_HUMAN60SribosomalproteinL13aOS=HomosapiensGN=RPL13APE=1SV=2;sp|Q6NVV1|R13P3_HUMANPutative60SribosomalproteinL13aproteinRPL13AP3OS=HomosapiensGN=RPL13AP3PE=5SV=1	sp|P40429|RL13A_HUMAN60SribosomalproteinL13aOS=HomosapiensGN=RPL13APE=1SV=2;sp|Q6NVV1|R13P3_HUMANPutative60SribosomalproteinL13aproteinRPL13AP3OS=HomosapiensGN=RPL13AP3PE=5SV=1	4;2	19.7	23.577	203	0	18.936	0	0	104560	957690	841550	1628200	0	0	0	34853.3	1142480	0.0110497
sp|Q03701|CEBPZ_HUMANCCAAT/enhancer-bindingproteinzetaOS=HomosapiensGN=CEBPZPE=1SV=3	sp|Q03701|CEBPZ_HUMANCCAAT/enhancer-bindingproteinzetaOS=HomosapiensGN=CEBPZPE=1SV=3	7	6.5	120.97	1054	0	18.892	0	0	0	232940	156520	237490	0	0	0	0	208983	0.00135139
sp|Q15269|PWP2_HUMANPeriodictryptophanprotein2homologOS=HomosapiensGN=PWP2PE=1SV=2	sp|Q15269|PWP2_HUMANPeriodictryptophanprotein2homologOS=HomosapiensGN=PWP2PE=1SV=2	2	2.7	102.45	919	0	16.909	0	0	0	28179	19636	16246	0	0	0	0	21353.7	0.00384771
sp|Q9NVP1|DDX18_HUMANATP-dependentRNAhelicaseDDX18OS=HomosapiensGN=DDX18PE=1SV=2	sp|Q9NVP1|DDX18_HUMANATP-dependentRNAhelicaseDDX18OS=HomosapiensGN=DDX18PE=1SV=2	4	6.7	75.406	670	0	15.478	94359	97997	0	204920	153590	263940	0	0	0	64118.7	207483	0.0338569
sp|Q71DI3|H32_HUMANHistoneH3.2OS=HomosapiensGN=HIST2H3APE=1SV=3;sp|Q16695|H31T_HUMANHistoneH3.1tOS=HomosapiensGN=HIST3H3PE=1SV=3;sp|P84243|H33_HUMANHistoneH3.3OS=HomosapiensGN=H3F3APE=1SV=2;sp|P68431|H31_HUMANHistoneH3.1OS=HomosapiensGN=HIST1H3APE=1SV=2;sp|Q6NXT2|H3C_HUMANHistoneH3.3COS=HomosapiensGN=H3F3CPE=1SV=3	sp|Q71DI3|H32_HUMANHistoneH3.2OS=HomosapiensGN=HIST2H3APE=1SV=3;sp|Q16695|H31T_HUMANHistoneH3.1tOS=HomosapiensGN=HIST3H3PE=1SV=3;sp|P84243|H33_HUMANHistoneH3.3OS=HomosapiensGN=H3F3APE=1SV=2;sp|P68431|H31_HUMANHistoneH3.1OS=HomosapiensGN=HIST1H3APE=1SV=2;sp|Q6NXT2|H3C_HUMANHistoneH3.3COS=HomosapiensGN=H3F3CPE=1SV=3	2;2;2;2;1	10.3	15.388	136	0	14.954	0	0	0	1364200	3180000	10295000	0	0	0	0	4946400	0.143698
sp|Q9H6R4|NOL6_HUMANNucleolarprotein6OS=HomosapiensGN=NOL6PE=1SV=2	sp|Q9H6R4|NOL6_HUMANNucleolarprotein6OS=HomosapiensGN=NOL6PE=1SV=2	2	2.6	127.59	1146	0	14.901	215710	283240	229210	0	0	0	0	0	0	242720	0	0.000298683
sp|P26599|PTBP1_HUMANPolypyrimidinetract-bindingprotein1OS=HomosapiensGN=PTBP1PE=1SV=1;sp|O95758|PTBP3_HUMANPolypyrimidinetract-bindingprotein3OS=HomosapiensGN=PTBP3PE=1SV=2	sp|P26599|PTBP1_HUMANPolypyrimidinetract-bindingprotein1OS=HomosapiensGN=PTBP1PE=1SV=1;sp|O95758|PTBP3_HUMANPolypyrimidinetract-bindingprotein3OS=HomosapiensGN=PTBP3PE=1SV=2	2;1	3.6	57.221	531	0	13.942	0	0	0	1548700	883420	731130	0	0	0	0	1.05442e+06	0.0136902
sp|P05114|HMGN1_HUMANNon-histonechromosomalproteinHMG-14OS=HomosapiensGN=HMGN1PE=1SV=3	sp|P05114|HMGN1_HUMANNon-histonechromosomalproteinHMG-14OS=HomosapiensGN=HMGN1PE=1SV=3	3	36	10.659	100	0	10.43	2416800	1525000	0	5021400	5378700	2978900	0	0	0	1.31393e+06	4.45967e+06	0.0376514
sp|P62263|RS14_HUMAN40SribosomalproteinS14OS=HomosapiensGN=RPS14PE=1SV=3	sp|P62263|RS14_HUMAN40SribosomalproteinS14OS=HomosapiensGN=RPS14PE=1SV=3	2	15.9	16.273	151	0	10.222	0	0	0	4465700	3019200	2840500	0	0	0	0	3441800	0.00259779
sp|O00541|PESC_HUMANPescadillohomologOS=HomosapiensGN=PES1PE=1SV=1	sp|O00541|PESC_HUMANPescadillohomologOS=HomosapiensGN=PES1PE=1SV=1	3	4.8	68.002	588	0	9.4717	0	0	0	1433100	507560	590960	0	0	0	0	843873	0.0461701
sp|Q9P275|UBP36_HUMANUbiquitincarboxyl-terminalhydrolase36OS=HomosapiensGN=USP36PE=1SV=3	sp|Q9P275|UBP36_HUMANUbiquitincarboxyl-terminalhydrolase36OS=HomosapiensGN=USP36PE=1SV=3	4	3.9	122.65	1121	0	8.8339	0	0	0	198370	134280	71148	0	0	0	0	134599	0.0214866
sp|Q96PK6|RBM14_HUMANRNA-bindingprotein14OS=HomosapiensGN=RBM14PE=1SV=2	sp|Q96PK6|RBM14_HUMANRNA-bindingprotein14OS=HomosapiensGN=RBM14PE=1SV=2	4	7.2	69.491	669	0	8.8193	0	0	0	24854	715560	22318	0	0	0	0	254244	0.332213
sp|Q9UNX4|WDR3_HUMANWDrepeat-containingprotein3OS=HomosapiensGN=WDR3PE=1SV=1	sp|Q9UNX4|WDR3_HUMANWDrepeat-containingprotein3OS=HomosapiensGN=WDR3PE=1SV=1	3	3	106.1	943	0	6.3884	0	0	8948.1	269000	298870	340530	0	0	0	2982.7	302800	0.000138647
sp|Q9NX58|LYAR_HUMANCellgrowth-regulatingnucleolarproteinOS=HomosapiensGN=LYARPE=1SV=2	sp|Q9NX58|LYAR_HUMANCellgrowth-regulatingnucleolarproteinOS=HomosapiensGN=LYARPE=1SV=2	2	2.9	43.614	379	0	4.5767	373330	464580	465480	2185500	1639300	1204900	0	0	0	434463	1.67657e+06	0.0121264
sp|P62910|RL32_HUMAN60SribosomalproteinL32OS=HomosapiensGN=RPL32PE=1SV=2	sp|P62910|RL32_HUMAN60SribosomalproteinL32OS=HomosapiensGN=RPL32PE=1SV=2	2	10.4	15.86	135	0.0033223	2.7116	9364000	11111000	5612400	0	0	0	0	0	0	8695800	0	0.00584293
sp|P08621|RU17_HUMANU1smallnuclearribonucleoprotein70kDaOS=HomosapiensGN=SNRNP70PE=1SV=2	sp|P08621|RU17_HUMANU1smallnuclearribonucleoprotein70kDaOS=HomosapiensGN=SNRNP70PE=1SV=2	3	7.8	51.556	437	0.0029762	1.8021	0	0	0	1689700	842010	1014800	0	0	0	0	1182170	0.0102526
sp|Q9H501|ESF1_HUMANESF1homologOS=HomosapiensGN=ESF1PE=1SV=1	sp|Q9H501|ESF1_HUMANESF1homologOS=HomosapiensGN=ESF1PE=1SV=1	2	1.8	98.795	851	0.002924	1.6432	0	0	0	283980	290560	140910	0	0	0	0	238483	0.00813368
sp|P0CG06|LAC3_HUMANIglambda-3chainCregionsOS=HomosapiensGN=IGLC3PE=1SV=1;sp|P0CG05|LAC2_HUMANIglambda-2chainCregionsOS=HomosapiensGN=IGLC2PE=1SV=1	sp|P0CG06|LAC3_HUMANIglambda-3chainCregionsOS=HomosapiensGN=IGLC3PE=1SV=1;sp|P0CG05|LAC2_HUMANIglambda-2chainCregionsOS=HomosapiensGN=IGLC2PE=1SV=1	1;1	9.4	11.237	106	0.0078329	0.89964	0	0	0	203750	148510	102690	0	0	0	0	151650	0.0065579

## Sheet: HCT116 Even_LacZ all
Protein IDs	Majority protein IDs	Peptide counts (all)	Sequence coverage [%]	Mol. weight [kDa]	Sequence length	Q-value	Score	iBAQ_hct116 lacz_1	iBAQ_hct116 lacz_2	iBAQ_hct116 lacz_3	iBAQ_hct116 even_1	iBAQ_hct116 even_2	iBAQ_hct116 even_3		Count_1	Count_2	Total	Average_1	Average_2	p-Value
sp|Q5VTE0|EF1A3_HUMANPutativeelongationfactor1-alpha-like3OS=HomosapiensGN=EEF1A1P5PE=5SV=1;sp|P68104|EF1A1_HUMANElongationfactor1-alpha1OS=HomosapiensGN=EEF1A1PE=1SV=1;sp|Q05639|EF1A2_HUMANElongationfactor1-alpha2OS=HomosapiensGN=EEF1A2PE=1SV=1	sp|Q5VTE0|EF1A3_HUMANPutativeelongationfactor1-alpha-like3OS=HomosapiensGN=EEF1A1P5PE=5SV=1;sp|P68104|EF1A1_HUMANElongationfactor1-alpha1OS=HomosapiensGN=EEF1A1PE=1SV=1;sp|Q05639|EF1A2_HUMANElongationfactor1-alpha2OS=HomosapiensGN=EEF1A2PE=1SV=1	5;5;3	13.4	50.184	462	0	84.586	0	0	0	693160	976060	67298	0	3	0	3	0	578839	0.0973365
sp|P42696|RBM34_HUMANRNA-bindingprotein34OS=HomosapiensGN=RBM34PE=1SV=2	sp|P42696|RBM34_HUMANRNA-bindingprotein34OS=HomosapiensGN=RBM34PE=1SV=2	3	7.7	48.564	430	0	13.439	0	0	0	767060	892220	40834	0	3	0	3	0	566705	0.0996197
sp|P61247|RS3A_HUMAN40SribosomalproteinS3aOS=HomosapiensGN=RPS3APE=1SV=2	sp|P61247|RS3A_HUMAN40SribosomalproteinS3aOS=HomosapiensGN=RPS3APE=1SV=2	2	8	29.945	264	0.0075188	0.73017	0	0	0	369590	276640	17404	0	3	0	3	0	221211	0.103743
sp|P06733|ENOA_HUMANAlpha-enolaseOS=HomosapiensGN=ENO1PE=1SV=2;sp|P13929|ENOB_HUMANBeta-enolaseOS=HomosapiensGN=ENO3PE=1SV=5;sp|P09104|ENOG_HUMANGamma-enolaseOS=HomosapiensGN=ENO2PE=1SV=3	sp|P06733|ENOA_HUMANAlpha-enolaseOS=HomosapiensGN=ENO1PE=1SV=2	7;1;1	21.9	47.168	434	0	186.25	0	0	0	848410	881040	23808	0	3	0	3	0	584419	0.105573
sp|P14618|KPYM_HUMANPyruvatekinasePKMOS=HomosapiensGN=PKMPE=1SV=4;sp|P30613|KPYR_HUMANPyruvatekinasePKLROS=HomosapiensGN=PKLRPE=1SV=2	sp|P14618|KPYM_HUMANPyruvatekinasePKMOS=HomosapiensGN=PKMPE=1SV=4	7;1	15.8	57.936	531	0	58.413	0	0	0	217430	219190	0	0	3	1	4	0	145540	0.116123
sp|B2RPK0|HGB1A_HUMANPutativehighmobilitygroupproteinB1-like1OS=HomosapiensGN=HMGB1P1PE=5SV=1;sp|P09429|HMGB1_HUMANHighmobilitygroupproteinB1OS=HomosapiensGN=HMGB1PE=1SV=3	sp|B2RPK0|HGB1A_HUMANPutativehighmobilitygroupproteinB1-like1OS=HomosapiensGN=HMGB1P1PE=5SV=1;sp|P09429|HMGB1_HUMANHighmobilitygroupproteinB1OS=HomosapiensGN=HMGB1PE=1SV=3	1;1	4.7	24.238	211	0.0079156	0.9541	0	0	0	2374900	2348500	0	0	3	1	4	0	1.57447e+06	0.116129
sp|Q15269|PWP2_HUMANPeriodictryptophanprotein2homologOS=HomosapiensGN=PWP2PE=1SV=2	sp|Q15269|PWP2_HUMANPeriodictryptophanprotein2homologOS=HomosapiensGN=PWP2PE=1SV=2	2	2.7	102.45	919	0	16.909	0	0	0	330370	334850	0	0	3	1	4	0	221740	0.116135
sp|P61956|SUMO2_HUMANSmallubiquitin-relatedmodifier2OS=HomosapiensGN=SUMO2PE=1SV=3;sp|Q6EEV6|SUMO4_HUMANSmallubiquitin-relatedmodifier4OS=HomosapiensGN=SUMO4PE=1SV=2;sp|P55854|SUMO3_HUMANSmallubiquitin-relatedmodifier3OS=HomosapiensGN=SUMO3PE=1SV=2	sp|P61956|SUMO2_HUMANSmallubiquitin-relatedmodifier2OS=HomosapiensGN=SUMO2PE=1SV=3;sp|Q6EEV6|SUMO4_HUMANSmallubiquitin-relatedmodifier4OS=HomosapiensGN=SUMO4PE=1SV=2;sp|P55854|SUMO3_HUMANSmallubiquitin-relatedmodifier3OS=HomosapiensGN=SUMO3PE=1SV=2	2;1;1	23.2	10.871	95	0	13.316	0	0	0	11024000	11176000	0	0	3	1	4	0	7400000	0.116135
sp|Q15050|RRS1_HUMANRibosomebiogenesisregulatoryproteinhomologOS=HomosapiensGN=RRS1PE=1SV=2	sp|Q15050|RRS1_HUMANRibosomebiogenesisregulatoryproteinhomologOS=HomosapiensGN=RRS1PE=1SV=2	3	8.5	41.193	365	0	7.2057	0	0	0	2984300	3047200	0	0	3	1	4	0	2010500	0.11616
sp|Q9BVP2|GNL3_HUMANGuaninenucleotide-bindingprotein-like3OS=HomosapiensGN=GNL3PE=1SV=2	sp|Q9BVP2|GNL3_HUMANGuaninenucleotide-bindingprotein-like3OS=HomosapiensGN=GNL3PE=1SV=2	1	2	61.992	549	0.002809	1.3259	0	0	0	417720	408510	0	0	3	1	4	0	275410	0.116166
sp|P17096|HMGA1_HUMANHighmobilitygroupproteinHMG-I/HMG-YOS=HomosapiensGN=HMGA1PE=1SV=3	sp|P17096|HMGA1_HUMANHighmobilitygroupproteinHMG-I/HMG-YOS=HomosapiensGN=HMGA1PE=1SV=3	2	23.4	11.676	107	0	30.12	0	0	0	15051000	14705000	0	0	3	1	4	0	9.91867e+06	0.11617
sp|Q96E39|RMXL1_HUMANRNAbindingmotifprotein,X-linked-like-1OS=HomosapiensGN=RBMXL1PE=1SV=1;sp|P38159|RBMX_HUMANRNA-bindingmotifprotein,XchromosomeOS=HomosapiensGN=RBMXPE=1SV=3;sp|O75526|RMXL2_HUMANRNA-bindingmotifprotein,X-linked-like-2OS=HomosapiensGN=RBMXL2PE=1SV=3	sp|Q96E39|RMXL1_HUMANRNAbindingmotifprotein,X-linked-like-1OS=HomosapiensGN=RBMXL1PE=1SV=1;sp|P38159|RBMX_HUMANRNA-bindingmotifprotein,XchromosomeOS=HomosapiensGN=RBMXPE=1SV=3	4;4;1	9.5	42.141	390	0	35.12	0	0	0	1290500	1258800	0	0	3	1	4	0	849767	0.116178
sp|Q96PK6|RBM14_HUMANRNA-bindingprotein14OS=HomosapiensGN=RBM14PE=1SV=2	sp|Q96PK6|RBM14_HUMANRNA-bindingprotein14OS=HomosapiensGN=RBM14PE=1SV=2	4	7.2	69.491	669	0	8.8193	0	0	0	1677000	1720900	0	0	3	1	4	0	1.13263e+06	0.116183
sp|Q08945|SSRP1_HUMANFACTcomplexsubunitSSRP1OS=HomosapiensGN=SSRP1PE=1SV=1	sp|Q08945|SSRP1_HUMANFACTcomplexsubunitSSRP1OS=HomosapiensGN=SSRP1PE=1SV=1	2	3.5	81.074	709	0	107.67	0	0	0	214590	207280	0	0	3	1	4	0	140623	0.116236
sp|O15213|WDR46_HUMANWDrepeat-containingprotein46OS=HomosapiensGN=WDR46PE=1SV=3	sp|O15213|WDR46_HUMANWDrepeat-containingprotein46OS=HomosapiensGN=WDR46PE=1SV=3	1	1.5	68.07	610	0.00978	0.68991	0	0	0	386720	401430	0	0	3	1	4	0	262717	0.116255
sp|P62753|RS6_HUMAN40SribosomalproteinS6OS=HomosapiensGN=RPS6PE=1SV=1	sp|P62753|RS6_HUMAN40SribosomalproteinS6OS=HomosapiensGN=RPS6PE=1SV=1	3	14.1	28.68	249	0	38.544	0	0	0	3379800	3511700	0	0	3	1	4	0	2.29717e+06	0.116262
sp|P0CG06|LAC3_HUMANIglambda-3chainCregionsOS=HomosapiensGN=IGLC3PE=1SV=1;sp|P0CG05|LAC2_HUMANIglambda-2chainCregionsOS=HomosapiensGN=IGLC2PE=1SV=1	sp|P0CG06|LAC3_HUMANIglambda-3chainCregionsOS=HomosapiensGN=IGLC3PE=1SV=1;sp|P0CG05|LAC2_HUMANIglambda-2chainCregionsOS=HomosapiensGN=IGLC2PE=1SV=1	1;1	9.4	11.237	106	0.0078329	0.89964	0	0	0	395210	411960	0	0	3	1	4	0	269057	0.116288
sp|O00541|PESC_HUMANPescadillohomologOS=HomosapiensGN=PES1PE=1SV=1	sp|O00541|PESC_HUMANPescadillohomologOS=HomosapiensGN=PES1PE=1SV=1	3	4.8	68.002	588	0	9.4717	0	0	0	1526400	1459900	0	0	3	1	4	0	995433	0.116314
sp|P62861|RS30_HUMAN40SribosomalproteinS30OS=HomosapiensGN=FAUPE=1SV=1	sp|P62861|RS30_HUMAN40SribosomalproteinS30OS=HomosapiensGN=FAUPE=1SV=1	1	16.9	6.6478	59	0.007874	0.93192	0	0	0	1618300	1698100	0	0	3	1	4	0	1.10547e+06	0.116347
sp|Q9H5I1|SUV92_HUMANHistone-lysineN-methyltransferaseSUV39H2OS=HomosapiensGN=SUV39H2PE=1SV=2	sp|Q9H5I1|SUV92_HUMANHistone-lysineN-methyltransferaseSUV39H2OS=HomosapiensGN=SUV39H2PE=1SV=2	1	2.2	46.682	410	0.0078125	0.8875	0	0	0	497120	523230	0	0	3	1	4	0	340117	0.116377
sp|Q8IY81|SPB1_HUMANpre-rRNAprocessingproteinFTSJ3OS=HomosapiensGN=FTSJ3PE=1SV=2	sp|Q8IY81|SPB1_HUMANpre-rRNAprocessingproteinFTSJ3OS=HomosapiensGN=FTSJ3PE=1SV=2	6	9.1	96.557	847	0	31.12	0	0	0	876190	923680	0	0	3	1	4	0	599957	0.116393
sp|Q9BSC4|NOL10_HUMANNucleolarprotein10OS=HomosapiensGN=NOL10PE=1SV=1	sp|Q9BSC4|NOL10_HUMANNucleolarprotein10OS=HomosapiensGN=NOL10PE=1SV=1	3	3.8	80.301	688	0.0036101	3.9392	0	0	0	383750	363450	0	0	3	1	4	0	249067	0.11641
sp|Q9H501|ESF1_HUMANESF1homologOS=HomosapiensGN=ESF1PE=1SV=1	sp|Q9H501|ESF1_HUMANESF1homologOS=HomosapiensGN=ESF1PE=1SV=1	2	1.8	98.795	851	0.002924	1.6432	0	0	0	440630	415860	0	0	3	1	4	0	285497	0.116449
sp|P26583|HMGB2_HUMANHighmobilitygroupproteinB2OS=HomosapiensGN=HMGB2PE=1SV=2	sp|P26583|HMGB2_HUMANHighmobilitygroupproteinB2OS=HomosapiensGN=HMGB2PE=1SV=2	1	6.2	24.033	209	0	21.254	0	0	0	3809500	3570900	0	0	3	1	4	0	2.46013e+06	0.116532
sp|P61313|RL15_HUMAN60SribosomalproteinL15OS=HomosapiensGN=RPL15PE=1SV=2	sp|P61313|RL15_HUMAN60SribosomalproteinL15OS=HomosapiensGN=RPL15PE=1SV=2	2	11.3	24.146	204	0	21.559	0	0	0	1971600	1840300	0	0	3	1	4	0	1.27063e+06	0.116588
sp|P22087|FBRL_HUMANrRNA2'-O-methyltransferasefibrillarinOS=HomosapiensGN=FBLPE=1SV=2	sp|P22087|FBRL_HUMANrRNA2'-O-methyltransferasefibrillarinOS=HomosapiensGN=FBLPE=1SV=2	3	7.8	33.784	321	0	12.919	0	0	0	4884100	4545800	0	0	3	1	4	0	3143300	0.116628
sp|Q03701|CEBPZ_HUMANCCAAT/enhancer-bindingproteinzetaOS=HomosapiensGN=CEBPZPE=1SV=3	sp|Q03701|CEBPZ_HUMANCCAAT/enhancer-bindingproteinzetaOS=HomosapiensGN=CEBPZPE=1SV=3	7	6.5	120.97	1054	0	18.892	0	0	0	900860	971170	0	0	3	1	4	0	624010	0.116677
sp|O75691|UTP20_HUMANSmallsubunitprocessomecomponent20homologOS=HomosapiensGN=UTP20PE=1SV=3	sp|O75691|UTP20_HUMANSmallsubunitprocessomecomponent20homologOS=HomosapiensGN=UTP20PE=1SV=3	3	1.1	318.38	2785	0.0035714	3.7435	0	0	0	68124	62952	0	0	3	1	4	0	43692	0.116735
sp|Q9GZS1|RPA49_HUMANDNA-directedRNApolymeraseIsubunitRPA49OS=HomosapiensGN=POLR1EPE=1SV=2	sp|Q9GZS1|RPA49_HUMANDNA-directedRNApolymeraseIsubunitRPA49OS=HomosapiensGN=POLR1EPE=1SV=2	2	3.7	53.961	481	0	6.4582	0	0	0	1079100	991990	0	0	3	1	4	0	690363	0.11682
sp|Q9Y3U8|RL36_HUMAN60SribosomalproteinL36OS=HomosapiensGN=RPL36PE=1SV=3	sp|Q9Y3U8|RL36_HUMAN60SribosomalproteinL36OS=HomosapiensGN=RPL36PE=1SV=3	1	8.6	12.254	105	0	5.2786	0	0	0	4225000	3850200	0	0	3	1	4	0	2.69173e+06	0.116973
sp|Q9Y383|LC7L2_HUMANPutativeRNA-bindingproteinLuc7-like2OS=HomosapiensGN=LUC7L2PE=1SV=2	sp|Q9Y383|LC7L2_HUMANPutativeRNA-bindingproteinLuc7-like2OS=HomosapiensGN=LUC7L2PE=1SV=2	3	7.4	46.513	392	0	8.2245	0	0	0	643350	586110	0	0	3	1	4	0	409820	0.116978
sp|O60832|DKC1_HUMANH/ACAribonucleoproteincomplexsubunit4OS=HomosapiensGN=DKC1PE=1SV=3	sp|O60832|DKC1_HUMANH/ACAribonucleoproteincomplexsubunit4OS=HomosapiensGN=DKC1PE=1SV=3	4	7.6	57.673	514	0	42.843	0	0	0	2305000	2090800	0	0	3	1	4	0	1.46527e+06	0.11706
sp|Q5SSJ5|HP1B3_HUMANHeterochromatinprotein1-bindingprotein3OS=HomosapiensGN=HP1BP3PE=1SV=1	sp|Q5SSJ5|HP1B3_HUMANHeterochromatinprotein1-bindingprotein3OS=HomosapiensGN=HP1BP3PE=1SV=1	2	4.3	61.206	553	0	10.349	0	0	0	510150	458500	0	0	3	1	4	0	322883	0.117246
sp|Q8IWA0|WDR75_HUMANWDrepeat-containingprotein75OS=HomosapiensGN=WDR75PE=1SV=1	sp|Q8IWA0|WDR75_HUMANWDrepeat-containingprotein75OS=HomosapiensGN=WDR75PE=1SV=1	2	2.2	94.498	830	0	6.3436	0	0	0	75284	83846	0	0	3	1	4	0	53043.3	0.117267
sp|Q9UMY1|NOL7_HUMANNucleolarprotein7OS=HomosapiensGN=NOL7PE=1SV=2	sp|Q9UMY1|NOL7_HUMANNucleolarprotein7OS=HomosapiensGN=NOL7PE=1SV=2	1	3.9	29.426	257	0	7.3888	0	0	0	3013300	3358500	0	0	3	1	4	0	2.12393e+06	0.117283
sp|Q71UI9|H2AV_HUMANHistoneH2A.VOS=HomosapiensGN=H2AFVPE=1SV=3;sp|P0C0S5|H2AZ_HUMANHistoneH2A.ZOS=HomosapiensGN=H2AFZPE=1SV=2	sp|Q71UI9|H2AV_HUMANHistoneH2A.VOS=HomosapiensGN=H2AFVPE=1SV=3;sp|P0C0S5|H2AZ_HUMANHistoneH2A.ZOS=HomosapiensGN=H2AFZPE=1SV=2	2;2	14.8	13.509	128	0.002849	1.4469	0	0	0	1608300	1793900	0	0	3	1	4	0	1.13407e+06	0.117299
sp|P35637|FUS_HUMANRNA-bindingproteinFUSOS=HomosapiensGN=FUSPE=1SV=1	sp|P35637|FUS_HUMANRNA-bindingproteinFUSOS=HomosapiensGN=FUSPE=1SV=1	2	3	53.425	526	0	5.104	0	0	0	1304100	1159200	0	0	3	1	4	0	821100	0.117491
sp|Q9Y2W1|TR150_HUMANThyroidhormonereceptor-associatedprotein3OS=HomosapiensGN=THRAP3PE=1SV=2	sp|Q9Y2W1|TR150_HUMANThyroidhormonereceptor-associatedprotein3OS=HomosapiensGN=THRAP3PE=1SV=2	2	2.1	108.66	955	0	8.8169	0	0	0	65670	74521	0	0	3	1	4	0	46730.3	0.1177
sp|Q7Z601|GP142_HUMANProbableG-proteincoupledreceptor142OS=HomosapiensGN=GPR142PE=2SV=1	sp|Q7Z601|GP142_HUMANProbableG-proteincoupledreceptor142OS=HomosapiensGN=GPR142PE=2SV=1	1	2.2	51.106	462	1	-2	0	0	0	2065000	1781000	0	0	3	1	4	0	1282000	0.118281
sp|Q14692|BMS1_HUMANRibosomebiogenesisproteinBMS1homologOS=HomosapiensGN=BMS1PE=1SV=1	sp|Q14692|BMS1_HUMANRibosomebiogenesisproteinBMS1homologOS=HomosapiensGN=BMS1PE=1SV=1	5	4.4	145.81	1282	0	34.343	0	0	0	1707300	1471400	0	0	3	1	4	0	1.05957e+06	0.118303
sp|Q02878|RL6_HUMAN60SribosomalproteinL6OS=HomosapiensGN=RPL6PE=1SV=3	sp|Q02878|RL6_HUMAN60SribosomalproteinL6OS=HomosapiensGN=RPL6PE=1SV=3	7	20.8	32.728	288	0	6.0507	0	0	0	6899000	8155700	9859.3	0	3	0	3	0	5.02152e+06	0.11836
sp|Q9P275|UBP36_HUMANUbiquitincarboxyl-terminalhydrolase36OS=HomosapiensGN=USP36PE=1SV=3	sp|Q9P275|UBP36_HUMANUbiquitincarboxyl-terminalhydrolase36OS=HomosapiensGN=USP36PE=1SV=3	4	3.9	122.65	1121	0	8.8339	0	0	0	347050	296240	0	0	3	1	4	0	214430	0.118592
sp|Q14690|RRP5_HUMANProteinRRP5homologOS=HomosapiensGN=PDCD11PE=1SV=3	sp|Q14690|RRP5_HUMANProteinRRP5homologOS=HomosapiensGN=PDCD11PE=1SV=3	13	8.9	208.7	1871	0	55.079	0	0	0	1244500	1036200	2124.8	0	3	0	3	0	760942	0.118682
sp|Q8TDD1|DDX54_HUMANATP-dependentRNAhelicaseDDX54OS=HomosapiensGN=DDX54PE=1SV=2	sp|Q8TDD1|DDX54_HUMANATP-dependentRNAhelicaseDDX54OS=HomosapiensGN=DDX54PE=1SV=2	3	4.3	98.594	881	0	48.515	0	0	0	118370	139120	0	0	3	1	4	0	85830	0.118693
sp|P26447|S10A4_HUMANProteinS100-A4OS=HomosapiensGN=S100A4PE=1SV=1	sp|P26447|S10A4_HUMANProteinS100-A4OS=HomosapiensGN=S100A4PE=1SV=1	1	7.9	11.728	101	0.0079576	0.96066	0	0	0	2376500	2825400	0	0	3	1	4	0	1.73397e+06	0.11907
sp|P09874|PARP1_HUMANPoly[ADP-ribose]polymerase1OS=HomosapiensGN=PARP1PE=1SV=4	sp|P09874|PARP1_HUMANPoly[ADP-ribose]polymerase1OS=HomosapiensGN=PARP1PE=1SV=4	3	6.1	113.08	1014	0	90.592	0	0	0	499260	419140	0	0	3	1	4	0	306133	0.119135
sp|Q8TDN6|BRX1_HUMANRibosomebiogenesisproteinBRX1homologOS=HomosapiensGN=BRIX1PE=1SV=2	sp|Q8TDN6|BRX1_HUMANRibosomebiogenesisproteinBRX1homologOS=HomosapiensGN=BRIX1PE=1SV=2	2	3.1	41.401	353	0.0033784	3.0152	0	0	0	625260	524020	0	0	3	1	4	0	383093	0.119194
sp|P42285|SK2L2_HUMANSuperkillerviralicidicactivity2-like2OS=HomosapiensGN=SKIV2L2PE=1SV=3	sp|P42285|SK2L2_HUMANSuperkillerviralicidicactivity2-like2OS=HomosapiensGN=SKIV2L2PE=1SV=3	2	1.9	117.8	1042	0.0030769	2.0415	0	0	0	62699	74954	0	0	3	1	4	0	45884.3	0.11926
sp|O95707|RPP29_HUMANRibonucleasePproteinsubunitp29OS=HomosapiensGN=POP4PE=1SV=2	sp|O95707|RPP29_HUMANRibonucleasePproteinsubunitp29OS=HomosapiensGN=POP4PE=1SV=2	1	6.4	25.424	220	0.0032154	2.4579	0	0	0	68760	57465	0	0	3	1	4	0	42075	0.119292
sp|P62241|RS8_HUMAN40SribosomalproteinS8OS=HomosapiensGN=RPS8PE=1SV=2	sp|P62241|RS8_HUMAN40SribosomalproteinS8OS=HomosapiensGN=RPS8PE=1SV=2	2	11.5	24.205	208	0	54.855	0	0	0	4404200	3675100	0	0	3	1	4	0	2693100	0.119346
sp|Q5QJE6|TDIF2_HUMANDeoxynucleotidyltransferaseterminal-interactingprotein2OS=HomosapiensGN=DNTTIP2PE=1SV=2	sp|Q5QJE6|TDIF2_HUMANDeoxynucleotidyltransferaseterminal-interactingprotein2OS=HomosapiensGN=DNTTIP2PE=1SV=2	3	4.6	84.468	756	0	28.315	0	0	0	1578800	1296700	0	0	3	1	4	0	958500	0.119931
sp|O43143|DHX15_HUMANPre-mRNA-splicingfactorATP-dependentRNAhelicaseDHX15OS=HomosapiensGN=DHX15PE=1SV=2	sp|O43143|DHX15_HUMANPre-mRNA-splicingfactorATP-dependentRNAhelicaseDHX15OS=HomosapiensGN=DHX15PE=1SV=2	2	2	90.932	795	0.0028653	1.4748	0	0	0	260450	213490	0	0	3	1	4	0	157980	0.120007
sp|Q9BXP5|SRRT_HUMANSerrateRNAeffectormoleculehomologOS=HomosapiensGN=SRRTPE=1SV=1	sp|Q9BXP5|SRRT_HUMANSerrateRNAeffectormoleculehomologOS=HomosapiensGN=SRRTPE=1SV=1	2	2.3	100.67	876	0	4.4405	0	0	0	217790	178060	0	0	3	1	4	0	131950	0.120108
sp|P55795|HNRH2_HUMANHeterogeneousnuclearribonucleoproteinH2OS=HomosapiensGN=HNRNPH2PE=1SV=1;sp|P31943|HNRH1_HUMANHeterogeneousnuclearribonucleoproteinHOS=HomosapiensGN=HNRNPH1PE=1SV=4	sp|P55795|HNRH2_HUMANHeterogeneousnuclearribonucleoproteinH2OS=HomosapiensGN=HNRNPH2PE=1SV=1;sp|P31943|HNRH1_HUMANHeterogeneousnuclearribonucleoproteinHOS=HomosapiensGN=HNRNPH1PE=1SV=4	2;2	7.3	49.263	449	0	16.732	0	0	0	555330	452960	0	0	3	1	4	0	336097	0.1202
sp|Q9UNX3|RL26L_HUMAN60SribosomalproteinL26-like1OS=HomosapiensGN=RPL26L1PE=1SV=1;sp|P61254|RL26_HUMAN60SribosomalproteinL26OS=HomosapiensGN=RPL26PE=1SV=1	sp|Q9UNX3|RL26L_HUMAN60SribosomalproteinL26-like1OS=HomosapiensGN=RPL26L1PE=1SV=1;sp|P61254|RL26_HUMAN60SribosomalproteinL26OS=HomosapiensGN=RPL26PE=1SV=1	2;2	6.2	17.256	145	0.0098522	0.69768	0	0	0	2417400	1968900	0	0	3	1	4	0	1462100	0.120259
sp|Q8NC51|PAIRB_HUMANPlasminogenactivatorinhibitor1RNA-bindingproteinOS=HomosapiensGN=SERBP1PE=1SV=2	sp|Q8NC51|PAIRB_HUMANPlasminogenactivatorinhibitor1RNA-bindingproteinOS=HomosapiensGN=SERBP1PE=1SV=2	2	7.1	44.965	408	0	20.232	0	0	0	100320	123410	0	0	3	1	4	0	74576.7	0.120336
sp|Q9P0M6|H2AW_HUMANCorehistonemacro-H2A.2OS=HomosapiensGN=H2AFY2PE=1SV=3;sp|O75367|H2AY_HUMANCorehistonemacro-H2A.1OS=HomosapiensGN=H2AFYPE=1SV=4	sp|Q9P0M6|H2AW_HUMANCorehistonemacro-H2A.2OS=HomosapiensGN=H2AFY2PE=1SV=3;sp|O75367|H2AY_HUMANCorehistonemacro-H2A.1OS=HomosapiensGN=H2AFYPE=1SV=4	1;1	2.4	40.058	372	0.0075567	0.74702	0	0	0	401680	495920	0	0	3	1	4	0	299200	0.120483
sp|A6NHQ2|FBLL1_HUMANrRNA/tRNA2'-O-methyltransferasefibrillarin-likeprotein1OS=HomosapiensGN=FBLL1PE=3SV=2	sp|A6NHQ2|FBLL1_HUMANrRNA/tRNA2'-O-methyltransferasefibrillarin-likeprotein1OS=HomosapiensGN=FBLL1PE=3SV=2	1	3.3	34.803	334	0	4.4216	0	0	0	2502900	2024500	0	0	3	1	4	0	1.50913e+06	0.120539
sp|Q9Y5J1|UTP18_HUMANU3smallnucleolarRNA-associatedprotein18homologOS=HomosapiensGN=UTP18PE=1SV=3	sp|Q9Y5J1|UTP18_HUMANU3smallnucleolarRNA-associatedprotein18homologOS=HomosapiensGN=UTP18PE=1SV=3	1	3.2	62.003	556	0	7.8008	0	0	0	183240	228230	0	0	3	1	4	0	137157	0.12085
sp|Q9BU76|MMTA2_HUMANMultiplemyelomatumor-associatedprotein2OS=HomosapiensGN=MMTAG2PE=1SV=1	sp|Q9BU76|MMTA2_HUMANMultiplemyelomatumor-associatedprotein2OS=HomosapiensGN=MMTAG2PE=1SV=1	1	5.3	29.411	263	0	8.1527	0	0	0	275080	219700	0	0	3	1	4	0	164927	0.121076
sp|Q14146|URB2_HUMANUnhealthyribosomebiogenesisprotein2homologOS=HomosapiensGN=URB2PE=2SV=2	sp|Q14146|URB2_HUMANUnhealthyribosomebiogenesisprotein2homologOS=HomosapiensGN=URB2PE=2SV=2	1	0.7	170.54	1524	0	5.9546	0	0	0	59727	47422	0	0	3	1	4	0	35716.3	0.121336
sp|P83731|RL24_HUMAN60SribosomalproteinL24OS=HomosapiensGN=RPL24PE=1SV=1	sp|P83731|RL24_HUMAN60SribosomalproteinL24OS=HomosapiensGN=RPL24PE=1SV=1	2	13.4	17.779	157	0	9.302	0	0	0	4583600	3581900	0	0	3	1	4	0	2.72183e+06	0.122068
sp|Q9Y5B9|SP16H_HUMANFACTcomplexsubunitSPT16OS=HomosapiensGN=SUPT16HPE=1SV=1	sp|Q9Y5B9|SP16H_HUMANFACTcomplexsubunitSPT16OS=HomosapiensGN=SUPT16HPE=1SV=1	11	11.4	119.91	1047	0	43.448	0	0	0	2476400	1932600	0	0	3	1	4	0	1.46967e+06	0.122132
sp|Q9UHV5|RPGFL_HUMANRapguaninenucleotideexchangefactor-like1OS=HomosapiensGN=RAPGEFL1PE=1SV=2	sp|Q9UHV5|RPGFL_HUMANRapguaninenucleotideexchangefactor-like1OS=HomosapiensGN=RAPGEFL1PE=1SV=2	1	3	73.264	662	0.0027855	1.287	0	0	0	1555100	1211900	0	0	3	1	4	0	922333	0.1222
sp|P14923|PLAK_HUMANJunctionplakoglobinOS=HomosapiensGN=JUPPE=1SV=3	sp|P14923|PLAK_HUMANJunctionplakoglobinOS=HomosapiensGN=JUPPE=1SV=3	1	1.6	81.744	745	0.0028571	1.4491	0	0	0	210080	163010	0	0	3	1	4	0	124363	0.122409
sp|P42766|RL35_HUMAN60SribosomalproteinL35OS=HomosapiensGN=RPL35PE=1SV=2	sp|P42766|RL35_HUMAN60SribosomalproteinL35OS=HomosapiensGN=RPL35PE=1SV=2	2	13.8	14.551	123	0.0034014	3.2151	0	0	0	3147000	2437400	0	0	3	1	4	0	1.86147e+06	0.122499
sp|Q9NY33|DPP3_HUMANDipeptidylpeptidase3OS=HomosapiensGN=DPP3PE=1SV=2	sp|Q9NY33|DPP3_HUMANDipeptidylpeptidase3OS=HomosapiensGN=DPP3PE=1SV=2	1	1.4	82.588	737	0.0027322	1.1363	0	0	0	1432100	1108800	0	0	3	1	4	0	846967	0.122516
sp|Q9H0S4|DDX47_HUMANProbableATP-dependentRNAhelicaseDDX47OS=HomosapiensGN=DDX47PE=1SV=1	sp|Q9H0S4|DDX47_HUMANProbableATP-dependentRNAhelicaseDDX47OS=HomosapiensGN=DDX47PE=1SV=1	3	10.1	50.646	455	0	32.14	0	0	0	1480700	1924900	0	0	3	1	4	0	1135200	0.122839
sp|P08621|RU17_HUMANU1smallnuclearribonucleoprotein70kDaOS=HomosapiensGN=SNRNP70PE=1SV=2	sp|P08621|RU17_HUMANU1smallnuclearribonucleoprotein70kDaOS=HomosapiensGN=SNRNP70PE=1SV=2	3	7.8	51.556	437	0.0029762	1.8021	0	0	0	1551900	1187400	0	0	3	1	4	0	913100	0.123111
sp|Q01081|U2AF1_HUMANSplicingfactorU2AF35kDasubunitOS=HomosapiensGN=U2AF1PE=1SV=3	sp|Q01081|U2AF1_HUMANSplicingfactorU2AF35kDasubunitOS=HomosapiensGN=U2AF1PE=1SV=3	1	5.4	27.872	240	0	16.598	0	0	0	746960	569330	0	0	3	1	4	0	438763	0.123309
sp|Q13206|DDX10_HUMANProbableATP-dependentRNAhelicaseDDX10OS=HomosapiensGN=DDX10PE=1SV=2	sp|Q13206|DDX10_HUMANProbableATP-dependentRNAhelicaseDDX10OS=HomosapiensGN=DDX10PE=1SV=2	2	3.4	100.89	875	0	19.867	0	0	0	188290	142490	0	0	3	1	4	0	110260	0.123686
sp|Q9NYF8|BCLF1_HUMANBcl-2-associatedtranscriptionfactor1OS=HomosapiensGN=BCLAF1PE=1SV=2	sp|Q9NYF8|BCLF1_HUMANBcl-2-associatedtranscriptionfactor1OS=HomosapiensGN=BCLAF1PE=1SV=2	2	2.5	106.12	920	0.0079787	0.96691	0	0	0	225300	170480	0	0	3	1	4	0	131927	0.123691
sp|Q12906|ILF3_HUMANInterleukinenhancer-bindingfactor3OS=HomosapiensGN=ILF3PE=1SV=3	sp|Q12906|ILF3_HUMANInterleukinenhancer-bindingfactor3OS=HomosapiensGN=ILF3PE=1SV=3	2	3.1	95.337	894	0	13.684	0	0	0	219450	165660	0	0	3	1	4	0	128370	0.123818
sp|Q9Y3A2|UTP11_HUMANProbableU3smallnucleolarRNA-associatedprotein11OS=HomosapiensGN=UTP11LPE=1SV=2	sp|Q9Y3A2|UTP11_HUMANProbableU3smallnucleolarRNA-associatedprotein11OS=HomosapiensGN=UTP11LPE=1SV=2	1	3.6	30.446	253	0.0076531	0.84252	0	0	0	889710	668410	0	0	3	1	4	0	519373	0.124078
sp|Q9BQ04|RBM4B_HUMANRNA-bindingprotein4BOS=HomosapiensGN=RBM4BPE=1SV=1;sp|Q9BWF3|RBM4_HUMANRNA-bindingprotein4OS=HomosapiensGN=RBM4PE=1SV=1	sp|Q9BQ04|RBM4B_HUMANRNA-bindingprotein4BOS=HomosapiensGN=RBM4BPE=1SV=1;sp|Q9BWF3|RBM4_HUMANRNA-bindingprotein4OS=HomosapiensGN=RBM4PE=1SV=1	1;1	2.2	40.149	359	0.002994	1.8649	0	0	0	827030	621050	0	0	3	1	4	0	482693	0.124102
sp|O15446|RPA34_HUMANDNA-directedRNApolymeraseIsubunitRPA34OS=HomosapiensGN=CD3EAPPE=1SV=1	sp|O15446|RPA34_HUMANDNA-directedRNApolymeraseIsubunitRPA34OS=HomosapiensGN=CD3EAPPE=1SV=1	3	12.5	54.985	510	0	167.04	0	0	0	406780	548190	0	0	3	1	4	0	318323	0.124764
sp|P20700|LMNB1_HUMANLamin-B1OS=HomosapiensGN=LMNB1PE=1SV=2	sp|P20700|LMNB1_HUMANLamin-B1OS=HomosapiensGN=LMNB1PE=1SV=2	6	10.8	66.408	586	0	8.8591	0	0	0	181520000	134480000	0	0	3	1	4	0	1.05333e+08	0.124855
sp|Q08211|DHX9_HUMANATP-dependentRNAhelicaseAOS=HomosapiensGN=DHX9PE=1SV=4	sp|Q08211|DHX9_HUMANATP-dependentRNAhelicaseAOS=HomosapiensGN=DHX9PE=1SV=4	16	16.1	140.96	1270	0	82.188	0	0	0	4331700	3200300	0	0	3	1	4	0	2.51067e+06	0.125013
sp|Q9UKV3|ACINU_HUMANApoptoticchromatincondensationinducerinthenucleusOS=HomosapiensGN=ACIN1PE=1SV=2	sp|Q9UKV3|ACINU_HUMANApoptoticchromatincondensationinducerinthenucleusOS=HomosapiensGN=ACIN1PE=1SV=2	1	1.2	151.86	1341	0.0034247	3.2483	0	0	0	34582	24475	0	0	3	1	4	0	19685.7	0.127634
sp|P13639|EF2_HUMANElongationfactor2OS=HomosapiensGN=EEF2PE=1SV=4	sp|P13639|EF2_HUMANElongationfactor2OS=HomosapiensGN=EEF2PE=1SV=4	2	2.2	95.337	858	0.0035211	3.5463	0	0	0	172610	121020	0	0	3	1	4	0	97876.7	0.128248
sp|Q9H0D6|XRN2_HUMAN5'-3'exoribonuclease2OS=HomosapiensGN=XRN2PE=1SV=1	sp|Q9H0D6|XRN2_HUMAN5'-3'exoribonuclease2OS=HomosapiensGN=XRN2PE=1SV=1	1	1.3	108.58	950	0	12.648	0	0	0	385210	268270	0	0	3	1	4	0	217827	0.128695
sp|Q8TED0|UTP15_HUMANU3smallnucleolarRNA-associatedprotein15homologOS=HomosapiensGN=UTP15PE=1SV=3	sp|Q8TED0|UTP15_HUMANU3smallnucleolarRNA-associatedprotein15homologOS=HomosapiensGN=UTP15PE=1SV=3	3	6.6	58.414	518	0	16.721	0	0	0	786890	1131500	0	0	3	1	4	0	639463	0.128791
sp|P46776|RL27A_HUMAN60SribosomalproteinL27aOS=HomosapiensGN=RPL27APE=1SV=2	sp|P46776|RL27A_HUMAN60SribosomalproteinL27aOS=HomosapiensGN=RPL27APE=1SV=2	1	7.4	16.561	148	0.0033003	2.6927	0	0	0	4311200	6257000	0	0	3	1	4	0	3.52273e+06	0.129422
sp|Q5T3I0|GPTC4_HUMANGpatchdomain-containingprotein4OS=HomosapiensGN=GPATCH4PE=1SV=2	sp|Q5T3I0|GPTC4_HUMANGpatchdomain-containingprotein4OS=HomosapiensGN=GPATCH4PE=1SV=2	1	1.8	50.381	446	1	-2	0	0	0	144600	210380	0	0	3	1	4	0	118327	0.129592
sp|O43159|RRP8_HUMANRibosomalRNA-processingprotein8OS=HomosapiensGN=RRP8PE=1SV=2	sp|O43159|RRP8_HUMANRibosomalRNA-processingprotein8OS=HomosapiensGN=RRP8PE=1SV=2	2	5.7	50.714	456	0	7.1459	0	0	0	585170	396870	0	0	3	1	4	0	327347	0.13053
sp|Q07955|SRSF1_HUMANSerine/arginine-richsplicingfactor1OS=HomosapiensGN=SRSF1PE=1SV=2	sp|Q07955|SRSF1_HUMANSerine/arginine-richsplicingfactor1OS=HomosapiensGN=SRSF1PE=1SV=2	4	19.4	27.744	248	0	22.141	0	0	0	584160	862110	0	0	3	1	4	0	482090	0.130596
sp|Q9P258|RCC2_HUMANProteinRCC2OS=HomosapiensGN=RCC2PE=1SV=2	sp|Q9P258|RCC2_HUMANProteinRCC2OS=HomosapiensGN=RCC2PE=1SV=2	1	2.9	56.084	522	0	14.928	0	0	0	609680	408870	0	0	3	1	4	0	339517	0.131342
sp|Q71DI3|H32_HUMANHistoneH3.2OS=HomosapiensGN=HIST2H3APE=1SV=3;sp|Q16695|H31T_HUMANHistoneH3.1tOS=HomosapiensGN=HIST3H3PE=1SV=3;sp|P84243|H33_HUMANHistoneH3.3OS=HomosapiensGN=H3F3APE=1SV=2;sp|P68431|H31_HUMANHistoneH3.1OS=HomosapiensGN=HIST1H3APE=1SV=2;sp|Q6NXT2|H3C_HUMANHistoneH3.3COS=HomosapiensGN=H3F3CPE=1SV=3	sp|Q71DI3|H32_HUMANHistoneH3.2OS=HomosapiensGN=HIST2H3APE=1SV=3;sp|Q16695|H31T_HUMANHistoneH3.1tOS=HomosapiensGN=HIST3H3PE=1SV=3;sp|P84243|H33_HUMANHistoneH3.3OS=HomosapiensGN=H3F3APE=1SV=2;sp|P68431|H31_HUMANHistoneH3.1OS=HomosapiensGN=HIST1H3APE=1SV=2;sp|Q6NXT2|H3C_HUMANHistoneH3.3COS=HomosapiensGN=H3F3CPE=1SV=3	2;2;2;2;1	10.3	15.388	136	0	14.954	0	0	0	47347000	29955000	253520	0	3	0	3	0	25851840	0.133232
sp|P11142|HSP7C_HUMANHeatshockcognate71kDaproteinOS=HomosapiensGN=HSPA8PE=1SV=1	sp|P11142|HSP7C_HUMANHeatshockcognate71kDaproteinOS=HomosapiensGN=HSPA8PE=1SV=1	5	9.6	70.897	646	0	47.692	0	0	0	230690	148750	0	0	3	1	4	0	126480	0.134325
sp|Q5C9Z4|NOM1_HUMANNucleolarMIF4Gdomain-containingprotein1OS=HomosapiensGN=NOM1PE=1SV=1	sp|Q5C9Z4|NOM1_HUMANNucleolarMIF4Gdomain-containingprotein1OS=HomosapiensGN=NOM1PE=1SV=1	6	8.3	96.256	860	0	36.856	0	0	0	1341800	854680	0	0	3	1	4	0	732160	0.1353
sp|Q14683|SMC1A_HUMANStructuralmaintenanceofchromosomesprotein1AOS=HomosapiensGN=SMC1APE=1SV=2	sp|Q14683|SMC1A_HUMANStructuralmaintenanceofchromosomesprotein1AOS=HomosapiensGN=SMC1APE=1SV=2	1	0.7	143.23	1233	1	-2	0	0	0	196220	124950	0	0	3	1	4	0	107057	0.135323
sp|Q15061|WDR43_HUMANWDrepeat-containingprotein43OS=HomosapiensGN=WDR43PE=1SV=3	sp|Q15061|WDR43_HUMANWDrepeat-containingprotein43OS=HomosapiensGN=WDR43PE=1SV=3	3	4.7	74.89	677	0	29.451	0	0	0	780670	489510	0	0	3	1	4	0	423393	0.136582
sp|P12956|XRCC6_HUMANX-rayrepaircross-complementingprotein6OS=HomosapiensGN=XRCC6PE=1SV=2	sp|P12956|XRCC6_HUMANX-rayrepaircross-complementingprotein6OS=HomosapiensGN=XRCC6PE=1SV=2	5	11.5	69.842	609	0	323.31	0	0	0	321170	512230	0	0	3	1	4	0	277800	0.136587
sp|P52434|RPAB3_HUMANDNA-directedRNApolymerasesI,II,andIIIsubunitRPABC3OS=HomosapiensGN=POLR2HPE=1SV=4	sp|P52434|RPAB3_HUMANDNA-directedRNApolymerasesI,II,andIIIsubunitRPABC3OS=HomosapiensGN=POLR2HPE=1SV=4	1	8.7	17.143	150	0	7.8082	0	0	0	704830	435560	0	0	3	1	4	0	380130	0.137803
sp|Q9H583|HEAT1_HUMANHEATrepeat-containingprotein1OS=HomosapiensGN=HEATR1PE=1SV=3	sp|Q9H583|HEAT1_HUMANHEATrepeat-containingprotein1OS=HomosapiensGN=HEATR1PE=1SV=3	6	3	242.37	2144	0	77.249	0	0	0	485170	283150	0	0	3	1	4	0	256107	0.142855
sp|Q13601|KRR1_HUMANKRR1smallsubunitprocessomecomponenthomologOS=HomosapiensGN=KRR1PE=1SV=4	sp|Q13601|KRR1_HUMANKRR1smallsubunitprocessomecomponenthomologOS=HomosapiensGN=KRR1PE=1SV=4	2	5.8	43.664	381	0	20.483	0	0	0	4505100	2625000	0	0	3	1	4	0	2376700	0.143003
sp|Q01130|SRSF2_HUMANSerine/arginine-richsplicingfactor2OS=HomosapiensGN=SRSF2PE=1SV=4;sp|Q9BRL6|SRSF8_HUMANSerine/arginine-richsplicingfactor8OS=HomosapiensGN=SRSF8PE=1SV=1	sp|Q01130|SRSF2_HUMANSerine/arginine-richsplicingfactor2OS=HomosapiensGN=SRSF2PE=1SV=4;sp|Q9BRL6|SRSF8_HUMANSerine/arginine-richsplicingfactor8OS=HomosapiensGN=SRSF8PE=1SV=1	4;2	17.6	25.476	221	0	33.391	0	0	0	626640	1075900	0	0	3	1	4	0	567513	0.143041
sp|P08579|RU2B_HUMANU2smallnuclearribonucleoproteinB''OS=HomosapiensGN=SNRPB2PE=1SV=1	sp|P08579|RU2B_HUMANU2smallnuclearribonucleoproteinB''OS=HomosapiensGN=SNRPB2PE=1SV=1	1	4.9	25.486	225	0.0028169	1.33	0	0	0	198720	111990	0	0	3	1	4	0	103570	0.146137
sp|Q9Y3T9|NOC2L_HUMANNucleolarcomplexprotein2homologOS=HomosapiensGN=NOC2LPE=1SV=4	sp|Q9Y3T9|NOC2L_HUMANNucleolarcomplexprotein2homologOS=HomosapiensGN=NOC2LPE=1SV=4	4	6.3	84.918	749	0	27.921	0	0	0	1549600	852160	0	0	3	1	4	0	800587	0.148515
sp|P62937|PPIA_HUMANPeptidyl-prolylcis-transisomeraseAOS=HomosapiensGN=PPIAPE=1SV=2;sp|Q9Y536|PAL4A_HUMANPeptidyl-prolylcis-transisomeraseA-like4A/B/COS=HomosapiensGN=PPIAL4APE=2SV=1;sp|F5H284|PAL4D_HUMANPeptidyl-prolylcis-transisomeraseA-like4DOS=HomosapiensGN=PPIAL4DPE=3SV=1;sp|A2BFH1|PAL4G_HUMANPeptidyl-prolylcis-transisomeraseA-like4GOS=HomosapiensGN=PPIAL4GPE=2SV=1	sp|P62937|PPIA_HUMANPeptidyl-prolylcis-transisomeraseAOS=HomosapiensGN=PPIAPE=1SV=2;sp|Q9Y536|PAL4A_HUMANPeptidyl-prolylcis-transisomeraseA-like4A/B/COS=HomosapiensGN=PPIAL4APE=2SV=1;sp|F5H284|PAL4D_HUMANPeptidyl-prolylcis-transisomeraseA-like4DOS=HomosapiensGN=PPIAL4DPE=3SV=1;sp|A2BFH1|PAL4G_HUMANPeptidyl-prolylcis-transisomeraseA-like4GOS=HomosapiensGN=PPIAL4GPE=2SV=1	2;1;1;1	10.9	18.012	165	0	4.8562	0	0	0	1299200	700020	0	0	3	1	4	0	666407	0.150545
sp|Q8NEJ9|NGDN_HUMANNeuroguidinOS=HomosapiensGN=NGDNPE=1SV=1	sp|Q8NEJ9|NGDN_HUMANNeuroguidinOS=HomosapiensGN=NGDNPE=1SV=1	3	11.1	35.894	315	0	9.3113	0	0	0	2580100	1309000	0	0	3	1	4	0	1.29637e+06	0.156752
sp|P09651|ROA1_HUMANHeterogeneousnuclearribonucleoproteinA1OS=HomosapiensGN=HNRNPA1PE=1SV=5	sp|P09651|ROA1_HUMANHeterogeneousnuclearribonucleoproteinA1OS=HomosapiensGN=HNRNPA1PE=1SV=5	1	4.8	38.746	372	0	18.976	0	0	0	251520	115350	0	0	3	1	4	0	122290	0.167794
sp|P62826|RAN_HUMANGTP-bindingnuclearproteinRanOS=HomosapiensGN=RANPE=1SV=3	sp|P62826|RAN_HUMANGTP-bindingnuclearproteinRanOS=HomosapiensGN=RANPE=1SV=3	4	19.9	24.423	216	0	14.201	0	0	0	2682500	1212200	0	0	3	1	4	0	1.29823e+06	0.16946
sp|Q14684|RRP1B_HUMANRibosomalRNAprocessingprotein1homologBOS=HomosapiensGN=RRP1BPE=1SV=3	sp|Q14684|RRP1B_HUMANRibosomalRNAprocessingprotein1homologBOS=HomosapiensGN=RRP1BPE=1SV=3	7	13.2	84.427	758	0	64.238	0	0	0	2445700	1074300	0	0	3	1	4	0	1.17333e+06	0.172689
sp|Q9BVJ6|UT14A_HUMANU3smallnucleolarRNA-associatedprotein14homologAOS=HomosapiensGN=UTP14APE=1SV=1	sp|Q9BVJ6|UT14A_HUMANU3smallnucleolarRNA-associatedprotein14homologAOS=HomosapiensGN=UTP14APE=1SV=1	2	3.6	87.977	771	0	87.192	0	0	0	874690	375130	0	0	3	1	4	0	416607	0.175442
sp|Q9P031|TAP26_HUMANThyroidtranscriptionfactor1-associatedprotein26OS=HomosapiensGN=CCDC59PE=1SV=2	sp|Q9P031|TAP26_HUMANThyroidtranscriptionfactor1-associatedprotein26OS=HomosapiensGN=CCDC59PE=1SV=2	2	8.7	28.669	241	0	5.7265	0	0	0	2599200	1113500	0	0	3	1	4	0	1.23757e+06	0.175569
sp|P62263|RS14_HUMAN40SribosomalproteinS14OS=HomosapiensGN=RPS14PE=1SV=3	sp|P62263|RS14_HUMAN40SribosomalproteinS14OS=HomosapiensGN=RPS14PE=1SV=3	2	15.9	16.273	151	0	10.222	0	0	0	11973000	4624200	0	0	3	1	4	0	5532400	0.187696
sp|P35269|T2FA_HUMANGeneraltranscriptionfactorIIFsubunit1OS=HomosapiensGN=GTF2F1PE=1SV=2	sp|P35269|T2FA_HUMANGeneraltranscriptionfactorIIFsubunit1OS=HomosapiensGN=GTF2F1PE=1SV=2	2	5.2	58.24	517	0	6.2884	0	0	0	448400	166890	0	0	3	1	4	0	205097	0.19207
sp|P46013|KI67_HUMANAntigenKI-67OS=HomosapiensGN=MKI67PE=1SV=2	sp|P46013|KI67_HUMANAntigenKI-67OS=HomosapiensGN=MKI67PE=1SV=2	9	4.3	358.69	3256	0	48.263	0	0	0	192490	68027	0	0	3	1	4	0	86839	0.198201
sp|Q9NY93|DDX56_HUMANProbableATP-dependentRNAhelicaseDDX56OS=HomosapiensGN=DDX56PE=1SV=1	sp|Q9NY93|DDX56_HUMANProbableATP-dependentRNAhelicaseDDX56OS=HomosapiensGN=DDX56PE=1SV=1	2	4.4	61.589	547	0.0035088	3.5107	0	0	0	976720	331760	0	0	3	1	4	0	436160	0.202888
sp|P36873|PP1G_HUMANSerine/threonine-proteinphosphatasePP1-gammacatalyticsubunitOS=HomosapiensGN=PPP1CCPE=1SV=1	sp|P36873|PP1G_HUMANSerine/threonine-proteinphosphatasePP1-gammacatalyticsubunitOS=HomosapiensGN=PPP1CCPE=1SV=1	1	4.3	36.983	323	0.003367	3.0067	0	0	0	87352	271890	0	0	3	1	4	0	119747	0.209432
sp|Q08J23|NSUN2_HUMANtRNA(cytosine(34)-C(5))-methyltransferaseOS=HomosapiensGN=NSUN2PE=1SV=2	sp|Q08J23|NSUN2_HUMANtRNA(cytosine(34)-C(5))-methyltransferaseOS=HomosapiensGN=NSUN2PE=1SV=2	2	3.8	86.47	767	0.0033445	2.8732	0	0	0	283830	81941	0	0	3	1	4	0	121924	0.2218
sp|Q9NVU7|SDA1_HUMANProteinSDA1homologOS=HomosapiensGN=SDAD1PE=1SV=3	sp|Q9NVU7|SDA1_HUMANProteinSDA1homologOS=HomosapiensGN=SDAD1PE=1SV=3	1	1.5	79.87	687	0.0029851	1.8493	0	0	0	266110	69514	3197.6	0	3	0	3	0	112941	0.225758
sp|Q9NZM5|GSCR2_HUMANGliomatumorsuppressorcandidateregiongene2proteinOS=HomosapiensGN=GLTSCR2PE=1SV=2	sp|Q9NZM5|GSCR2_HUMANGliomatumorsuppressorcandidateregiongene2proteinOS=HomosapiensGN=GLTSCR2PE=1SV=2	2	3.6	54.389	478	0.0029499	1.6911	0	0	0	104440	403010	0	0	3	1	4	0	169150	0.233885
sp|P84098|RL19_HUMAN60SribosomalproteinL19OS=HomosapiensGN=RPL19PE=1SV=1	sp|P84098|RL19_HUMAN60SribosomalproteinL19OS=HomosapiensGN=RPL19PE=1SV=1	3	16.8	23.466	196	0	29.999	0	0	0	6149900	1553800	0	0	3	1	4	0	2567900	0.236653
sp|Q9Y2R4|DDX52_HUMANProbableATP-dependentRNAhelicaseDDX52OS=HomosapiensGN=DDX52PE=1SV=3	sp|Q9Y2R4|DDX52_HUMANProbableATP-dependentRNAhelicaseDDX52OS=HomosapiensGN=DDX52PE=1SV=3	2	3.2	67.497	599	0.0035461	3.6038	0	0	0	759920	181700	0	0	3	1	4	0	313873	0.242557
sp|P06703|S10A6_HUMANProteinS100-A6OS=HomosapiensGN=S100A6PE=1SV=1	sp|P06703|S10A6_HUMANProteinS100-A6OS=HomosapiensGN=S100A6PE=1SV=1	3	24.4	10.18	90	0	5.7181	0	0	0	23255000	4507800	0	0	3	1	4	0	9.25427e+06	0.263544
sp|P60174|TPIS_HUMANTriosephosphateisomeraseOS=HomosapiensGN=TPI1PE=1SV=3	sp|P60174|TPIS_HUMANTriosephosphateisomeraseOS=HomosapiensGN=TPI1PE=1SV=3	1	4.5	30.791	286	0.0031348	2.223	0	0	0	356580	34749	0	0	3	1	4	0	130443	0.314534
sp|Q9Y2X3|NOP58_HUMANNucleolarprotein58OS=HomosapiensGN=NOP58PE=1SV=1	sp|Q9Y2X3|NOP58_HUMANNucleolarprotein58OS=HomosapiensGN=NOP58PE=1SV=1	6	14.2	59.578	529	0	69.712	0	0	13413	5227800	4459200	0	0	2	1	3	4471	3229000	0.118988
sp|P62424|RL7A_HUMAN60SribosomalproteinL7aOS=HomosapiensGN=RPL7APE=1SV=2	sp|P62424|RL7A_HUMAN60SribosomalproteinL7aOS=HomosapiensGN=RPL7APE=1SV=2	4	15.4	29.995	266	0	10.839	0	0	64421	13351000	12426000	0	0	2	1	3	21473.7	8.59233e+06	0.117298
sp|Q9NR30|DDX21_HUMANNucleolarRNAhelicase2OS=HomosapiensGN=DDX21PE=1SV=5;sp|Q9BQ39|DDX50_HUMANATP-dependentRNAhelicaseDDX50OS=HomosapiensGN=DDX50PE=1SV=1	sp|Q9NR30|DDX21_HUMANNucleolarRNAhelicase2OS=HomosapiensGN=DDX21PE=1SV=5	16;1	25.2	87.343	783	0	154.19	30561	0	71306	16488000	14721000	0	0	1	1	2	33955.7	10403000	0.118267
sp|P39023|RL3_HUMAN60SribosomalproteinL3OS=HomosapiensGN=RPL3PE=1SV=2;sp|Q92901|RL3L_HUMAN60SribosomalproteinL3-likeOS=HomosapiensGN=RPL3LPE=2SV=3	sp|P39023|RL3_HUMAN60SribosomalproteinL3OS=HomosapiensGN=RPL3PE=1SV=2;sp|Q92901|RL3L_HUMAN60SribosomalproteinL3-likeOS=HomosapiensGN=RPL3LPE=2SV=3	2;1	4.7	46.108	403	0	11.004	0	20564	0	3078800	2581000	0	0	2	1	3	6854.67	1886600	0.120176
sp|Q9BZE4|NOG1_HUMANNucleolarGTP-bindingprotein1OS=HomosapiensGN=GTPBP4PE=1SV=3	sp|Q9BZE4|NOG1_HUMANNucleolarGTP-bindingprotein1OS=HomosapiensGN=GTPBP4PE=1SV=3	5	7.9	73.964	634	0	14.97	0	14226	0	1817700	2040500	0	0	2	1	3	4742	1.28607e+06	0.118438
sp|P18621|RL17_HUMAN60SribosomalproteinL17OS=HomosapiensGN=RPL17PE=1SV=3	sp|P18621|RL17_HUMAN60SribosomalproteinL17OS=HomosapiensGN=RPL17PE=1SV=3	2	12.5	21.397	184	0	9.7169	0	31089	0	3350300	3100600	0	0	2	1	3	10363	2150300	0.118014
sp|P36578|RL4_HUMAN60SribosomalproteinL4OS=HomosapiensGN=RPL4PE=1SV=5	sp|P36578|RL4_HUMAN60SribosomalproteinL4OS=HomosapiensGN=RPL4PE=1SV=5	4	9.8	47.697	427	0	16.757	84976	0	0	9834500	7688200	0	0	2	1	3	28325.3	5840900	0.123398
sp|Q9UNX4|WDR3_HUMANWDrepeat-containingprotein3OS=HomosapiensGN=WDR3PE=1SV=1	sp|Q9UNX4|WDR3_HUMANWDrepeat-containingprotein3OS=HomosapiensGN=WDR3PE=1SV=1	3	3	106.1	943	0	6.3884	0	0	8948.1	820580	459630	0	0	2	1	3	2982.7	426737	0.14891
sp|P62805|H4_HUMANHistoneH4OS=HomosapiensGN=HIST1H4APE=1SV=2	sp|P62805|H4_HUMANHistoneH4OS=HomosapiensGN=HIST1H4APE=1SV=2	6	45.6	11.367	103	0	150.43	2436700	2893700	838890	200810000	160980000	1696700	0	0	0	0	2056430	1.21162e+08	0.121843
sp|P78527|PRKDC_HUMANDNA-dependentproteinkinasecatalyticsubunitOS=HomosapiensGN=PRKDCPE=1SV=3	sp|P78527|PRKDC_HUMANDNA-dependentproteinkinasecatalyticsubunitOS=HomosapiensGN=PRKDCPE=1SV=3	6	1.7	469.08	4128	0	32.209	1057	0	1562.9	43245	40784	0	0	1	1	2	873.3	28009.7	0.125222
sp|P10599|THIO_HUMANThioredoxinOS=HomosapiensGN=TXNPE=1SV=3	sp|P10599|THIO_HUMANThioredoxinOS=HomosapiensGN=TXNPE=1SV=3	1	8.6	11.737	105	0	22.724	153090	0	0	4591000	260150	0	0	2	1	3	51030	1617050	0.352478
sp|Q99848|EBP2_HUMANProbablerRNA-processingproteinEBP2OS=HomosapiensGN=EBNA1BP2PE=1SV=2	sp|Q99848|EBP2_HUMANProbablerRNA-processingproteinEBP2OS=HomosapiensGN=EBNA1BP2PE=1SV=2	5	16.7	34.852	306	0	91.729	321480	0	0	7025600	3063000	0	0	2	1	3	107160	3.36287e+06	0.185133
sp|P10412|H14_HUMANHistoneH1.4OS=HomosapiensGN=HIST1H1EPE=1SV=2	sp|P10412|H14_HUMANHistoneH1.4OS=HomosapiensGN=HIST1H1EPE=1SV=2	11	40.2	21.865	219	0	51.97	1011100	865740	572680	39943000	29935000	23539	0	0	0	0	816507	23300513	0.134076
sp|P40429|RL13A_HUMAN60SribosomalproteinL13aOS=HomosapiensGN=RPL13APE=1SV=2;sp|Q6NVV1|R13P3_HUMANPutative60SribosomalproteinL13aproteinRPL13AP3OS=HomosapiensGN=RPL13AP3PE=5SV=1	sp|P40429|RL13A_HUMAN60SribosomalproteinL13aOS=HomosapiensGN=RPL13APE=1SV=2;sp|Q6NVV1|R13P3_HUMANPutative60SribosomalproteinL13aproteinRPL13AP3OS=HomosapiensGN=RPL13AP3PE=5SV=1	4;2	19.7	23.577	203	0	18.936	0	0	104560	1582700	1001600	61223	0	2	0	2	34853.3	881841	0.12951
sp|P81605|DCD_HUMANDermcidinOS=HomosapiensGN=DCDPE=1SV=2	sp|P81605|DCD_HUMANDermcidinOS=HomosapiensGN=DCDPE=1SV=2	3	26.4	11.284	110	0	6.1887	0	0	3328600	41783000	40040000	0	0	2	1	3	1.10953e+06	2.72743e+07	0.128593
sp|P46779|RL28_HUMAN60SribosomalproteinL28OS=HomosapiensGN=RPL28PE=1SV=3	sp|P46779|RL28_HUMAN60SribosomalproteinL28OS=HomosapiensGN=RPL28PE=1SV=3	1	8	15.747	137	0	6.0514	0	0	1249500	12955000	12892000	0	0	2	1	3	416500	8.61567e+06	0.131073
sp|P08238|HS90B_HUMANHeatshockproteinHSP90-betaOS=HomosapiensGN=HSP90AB1PE=1SV=4;sp|Q58FF8|H90B2_HUMANPutativeheatshockproteinHSP90-beta2OS=HomosapiensGN=HSP90AB2PPE=1SV=2;sp|Q58FF7|H90B3_HUMANPutativeheatshockproteinHSP90-beta-3OS=HomosapiensGN=HSP90AB3PPE=5SV=1;sp|P14625|ENPL_HUMANEndoplasminOS=HomosapiensGN=HSP90B1PE=1SV=1	sp|P08238|HS90B_HUMANHeatshockproteinHSP90-betaOS=HomosapiensGN=HSP90AB1PE=1SV=4	11;4;4;1	16.9	83.263	724	0	152.85	0	22483	0	375540	0	24419	0	2	1	3	7494.33	133320	0.359052
sp|P62899|RL31_HUMAN60SribosomalproteinL31OS=HomosapiensGN=RPL31PE=1SV=1	sp|P62899|RL31_HUMAN60SribosomalproteinL31OS=HomosapiensGN=RPL31PE=1SV=1	4	28.8	14.463	125	0	45.001	1614600	1903100	0	29542000	22951000	44524	0	1	0	1	1.17257e+06	17512508	0.142219
sp|Q9H0A0|NAT10_HUMANN-acetyltransferase10OS=HomosapiensGN=NAT10PE=1SV=2	sp|Q9H0A0|NAT10_HUMANN-acetyltransferase10OS=HomosapiensGN=NAT10PE=1SV=2	7	6.7	115.73	1025	0	93.254	175830	188600	0	2576300	2022100	0	0	1	1	2	121477	1532800	0.146712
sp|Q14978|NOLC1_HUMANNucleolarandcoiled-bodyphosphoprotein1OS=HomosapiensGN=NOLC1PE=1SV=2	sp|Q14978|NOLC1_HUMANNucleolarandcoiled-bodyphosphoprotein1OS=HomosapiensGN=NOLC1PE=1SV=2	8	11.2	73.602	699	0	50.737	552160	772090	489650	13864000	8741100	8723.5	0	0	0	0	604633	7.53794e+06	0.161719
sp|P07305|H10_HUMANHistoneH1.0OS=HomosapiensGN=H1F0PE=1SV=3	sp|P07305|H10_HUMANHistoneH1.0OS=HomosapiensGN=H1F0PE=1SV=3	7	27.8	20.863	194	0	33.736	2322800	2212000	124280	26358000	29225000	0	0	0	1	1	1.55303e+06	1.85277e+07	0.142924
sp|P23246|SFPQ_HUMANSplicingfactor,proline-andglutamine-richOS=HomosapiensGN=SFPQPE=1SV=2	sp|P23246|SFPQ_HUMANSplicingfactor,proline-andglutamine-richOS=HomosapiensGN=SFPQPE=1SV=2	11	18.5	76.149	707	0	74.096	0	0	1366600	7872400	7462100	0	0	2	1	3	455533	5111500	0.14767
sp|P02545|LMNA_HUMANPrelamin-A/COS=HomosapiensGN=LMNAPE=1SV=1	sp|P02545|LMNA_HUMANPrelamin-A/COS=HomosapiensGN=LMNAPE=1SV=1	16	28	74.139	664	0	323.31	0	150070	135730	1880600	1047800	0	0	1	1	2	95266.7	976133	0.182076
sp|Q99879|H2B1M_HUMANHistoneH2Btype1-MOS=HomosapiensGN=HIST1H2BMPE=1SV=3;sp|Q99877|H2B1N_HUMANHistoneH2Btype1-NOS=HomosapiensGN=HIST1H2BNPE=1SV=3;sp|Q93079|H2B1H_HUMANHistoneH2Btype1-HOS=HomosapiensGN=HIST1H2BHPE=1SV=3;sp|Q5QNW6|H2B2F_HUMANHistoneH2Btype2-FOS=HomosapiensGN=HIST2H2BFPE=1SV=3;sp|Q16778|H2B2E_HUMANHistoneH2Btype2-EOS=HomosapiensGN=HIST2H2BEPE=1SV=3;sp|P62807|H2B1C_HUMANHistoneH2Btyp…	sp|Q99879|H2B1M_HUMANHistoneH2Btype1-MOS=HomosapiensGN=HIST1H2BMPE=1SV=3;sp|Q99877|H2B1N_HUMANHistoneH2Btype1-NOS=HomosapiensGN=HIST1H2BNPE=1SV=3;sp|Q93079|H2B1H_HUMANHistoneH2Btype1-HOS=HomosapiensGN=HIST1H2BHPE=1SV=3;sp|Q5QNW6|H2B2F_HUMANHistoneH2Btype2-FOS=HomosapiensGN=HIST2H2BFPE=1SV=3;sp|Q16778|H2B2E_HUMANHistoneH2Btype2-EOS=HomosapiensGN=HIST2H2BEPE=1SV=3;sp|P62807|H2B1C_HUMANHistoneH2Btyp…	6;6;6;6;6;6;6;6;6;6;6;6;1;1	45.2	13.989	126	0	323.31	17490000	9380800	14731000	238670000	157240000	2211500	0	0	0	0	1.38673e+07	1.32707e+08	0.161958
sp|Q9NW13|RBM28_HUMANRNA-bindingprotein28OS=HomosapiensGN=RBM28PE=1SV=3	sp|Q9NW13|RBM28_HUMANRNA-bindingprotein28OS=HomosapiensGN=RBM28PE=1SV=3	7	9.6	85.737	759	0	29.112	201010	0	85062	1405200	1297100	0	0	1	1	2	95357.3	900767	0.151558
sp|Q8WTT2|NOC3L_HUMANNucleolarcomplexprotein3homologOS=HomosapiensGN=NOC3LPE=1SV=1	sp|Q8WTT2|NOC3L_HUMANNucleolarcomplexprotein3homologOS=HomosapiensGN=NOC3LPE=1SV=1	3	3.6	92.547	800	0	5.9257	233590	179910	0	1801900	1858000	0	0	1	1	2	137833	1.21997e+06	0.152922
sp|P06748|NPM_HUMANNucleophosminOS=HomosapiensGN=NPM1PE=1SV=2	sp|P06748|NPM_HUMANNucleophosminOS=HomosapiensGN=NPM1PE=1SV=2	11	31.3	32.575	294	0	323.31	11600000	18305000	7557400	176210000	140200000	0	0	0	1	1	1.24875e+07	105470000	0.159244
sp|Q15233|NONO_HUMANNon-POUdomain-containingoctamer-bindingproteinOS=HomosapiensGN=NONOPE=1SV=4	sp|Q15233|NONO_HUMANNon-POUdomain-containingoctamer-bindingproteinOS=HomosapiensGN=NONOPE=1SV=4	10	30.6	54.231	471	0	126.76	626200	462630	0	6260900	2753000	0	0	1	1	2	362943	3.00463e+06	0.220572
sp|A8MV72|YH009_HUMANPutativeUPF0607proteinENSP00000382826OS=HomosapiensPE=5SV=2	sp|A8MV72|YH009_HUMANPutativeUPF0607proteinENSP00000382826OS=HomosapiensPE=5SV=2	1	5.1	34.164	311	0	5.0341	565370	775540	580380	8499800	6452700	0	0	0	1	1	640430	4.98417e+06	0.165245
sp|Q9NQ55|SSF1_HUMANSuppressorofSWI41homologOS=HomosapiensGN=PPANPE=1SV=1	sp|Q9NQ55|SSF1_HUMANSuppressorofSWI41homologOS=HomosapiensGN=PPANPE=1SV=1	3	6.6	53.193	473	0	54.645	0	174190	0	855520	471710	0	0	2	1	3	58063.3	442410	0.204966
sp|P56182|RRP1_HUMANRibosomalRNAprocessingprotein1homologAOS=HomosapiensGN=RRP1PE=1SV=1	sp|P56182|RRP1_HUMANRibosomalRNAprocessingprotein1homologAOS=HomosapiensGN=RRP1PE=1SV=1	6	14.3	52.839	461	0	58.872	585120	553240	362470	6007000	4817300	0	0	0	1	1	500277	3608100	0.166081
sp|Q13428|TCOF_HUMANTreacleproteinOS=HomosapiensGN=TCOF1PE=1SV=3	sp|Q13428|TCOF_HUMANTreacleproteinOS=HomosapiensGN=TCOF1PE=1SV=3	36	25.7	152.1	1488	0	323.31	1653600	2055900	1431000	19702000	16910000	19813	0	0	0	0	1713500	1.22106e+07	0.163104
sp|P19338|NUCL_HUMANNucleolinOS=HomosapiensGN=NCLPE=1SV=3;REV__sp|P19338|NUCL_HUMANNucleolinOS=HomosapiensGN=NCLPE=1SV=3	sp|P19338|NUCL_HUMANNucleolinOS=HomosapiensGN=NCLPE=1SV=3	24;1	27	76.613	710	0	143.89	3824600	3713700	5096000	49759000	38419000	53951	0	0	0	0	4.21143e+06	2.94107e+07	0.169271
sp|Q9BQG0|MBB1A_HUMANMyb-bindingprotein1AOS=HomosapiensGN=MYBBP1APE=1SV=2	sp|Q9BQG0|MBB1A_HUMANMyb-bindingprotein1AOS=HomosapiensGN=MYBBP1APE=1SV=2	13	10.8	148.85	1328	0	74.398	238330	307670	291710	2629400	2094700	0	0	0	1	1	279237	1574700	0.181814
sp|Q96GQ7|DDX27_HUMANProbableATP-dependentRNAhelicaseDDX27OS=HomosapiensGN=DDX27PE=1SV=2	sp|Q96GQ7|DDX27_HUMANProbableATP-dependentRNAhelicaseDDX27OS=HomosapiensGN=DDX27PE=1SV=2	3	4.4	89.834	796	0	21.578	236080	155490	0	1060900	1105900	0	0	1	1	2	130523	722267	0.183068
sp|P04264|K2C1_HUMANKeratin,typeIIcytoskeletal1OS=HomosapiensGN=KRT1PE=1SV=6	sp|P04264|K2C1_HUMANKeratin,typeIIcytoskeletal1OS=HomosapiensGN=KRT1PE=1SV=6	32	46	66.038	644	0	323.31	20046000	20982000	14728000	120800000	174240000	531680	0	0	0	0	1.85853e+07	9.85239e+07	0.194899
sp|P11387|TOP1_HUMANDNAtopoisomerase1OS=HomosapiensGN=TOP1PE=1SV=2	sp|P11387|TOP1_HUMANDNAtopoisomerase1OS=HomosapiensGN=TOP1PE=1SV=2	6	10.3	90.725	765	0	51.957	0	15771	704390	1655900	1603200	0	0	1	1	2	240054	1.08637e+06	0.225366
sp|P63261|ACTG_HUMANActin,cytoplasmic2OS=HomosapiensGN=ACTG1PE=1SV=1;sp|P60709|ACTB_HUMANActin,cytoplasmic1OS=HomosapiensGN=ACTBPE=1SV=1;sp|P63267|ACTH_HUMANActin,gamma-entericsmoothmuscleOS=HomosapiensGN=ACTG2PE=1SV=1;sp|P68133|ACTS_HUMANActin,alphaskeletalmuscleOS=HomosapiensGN=ACTA1PE=1SV=1;sp|P68032|ACTC_HUMANActin,alphacardiacmuscle1OS=HomosapiensGN=ACTC1PE=1SV=1;sp|P62736|ACTA_HUMANActin,ao…	sp|P63261|ACTG_HUMANActin,cytoplasmic2OS=HomosapiensGN=ACTG1PE=1SV=1;sp|P60709|ACTB_HUMANActin,cytoplasmic1OS=HomosapiensGN=ACTBPE=1SV=1;sp|P63267|ACTH_HUMANActin,gamma-entericsmoothmuscleOS=HomosapiensGN=ACTG2PE=1SV=1;sp|P68133|ACTS_HUMANActin,alphaskeletalmuscleOS=HomosapiensGN=ACTA1PE=1SV=1;sp|P68032|ACTC_HUMANActin,alphacardiacmuscle1OS=HomosapiensGN=ACTC1PE=1SV=1;sp|P62736|ACTA_HUMANActin,ao…	10;10;7;7;7;7;3;3;2;2;1;1	30.4	41.792	375	0	153.48	664540	572370	758140	5499100	3146300	190060	0	0	0	0	665017	2.94515e+06	0.212052
sp|Q9NX58|LYAR_HUMANCellgrowth-regulatingnucleolarproteinOS=HomosapiensGN=LYARPE=1SV=2	sp|Q9NX58|LYAR_HUMANCellgrowth-regulatingnucleolarproteinOS=HomosapiensGN=LYARPE=1SV=2	2	2.9	43.614	379	0	4.5767	373330	464580	465480	3143300	2600200	0	0	0	1	1	434463	1914500	0.201936
sp|P13010|XRCC5_HUMANX-rayrepaircross-complementingprotein5OS=HomosapiensGN=XRCC5PE=1SV=3	sp|P13010|XRCC5_HUMANX-rayrepaircross-complementingprotein5OS=HomosapiensGN=XRCC5PE=1SV=3	2	4.6	82.704	732	0	50.192	0	231600	145970	900420	620200	0	0	1	1	2	125857	506873	0.23742
sp|P62987|RL40_HUMANUbiquitin-60SribosomalproteinL40OS=HomosapiensGN=UBA52PE=1SV=2;sp|P62979|RS27A_HUMANUbiquitin-40SribosomalproteinS27aOS=HomosapiensGN=RPS27APE=1SV=2;sp|P0CG47|UBB_HUMANPolyubiquitin-BOS=HomosapiensGN=UBBPE=1SV=1;sp|P0CG48|UBC_HUMANPolyubiquitin-COS=HomosapiensGN=UBCPE=1SV=3	sp|P62987|RL40_HUMANUbiquitin-60SribosomalproteinL40OS=HomosapiensGN=UBA52PE=1SV=2;sp|P62979|RS27A_HUMANUbiquitin-40SribosomalproteinS27aOS=HomosapiensGN=RPS27APE=1SV=2;sp|P0CG47|UBB_HUMANPolyubiquitin-BOS=HomosapiensGN=UBBPE=1SV=1;sp|P0CG48|UBC_HUMANPolyubiquitin-COS=HomosapiensGN=UBCPE=1SV=3	3;3;3;3	26.6	14.728	128	0	154.17	733510	0	1793900	4458400	5284900	0	0	1	1	2	842470	3.24777e+06	0.234972
sp|Q07020|RL18_HUMAN60SribosomalproteinL18OS=HomosapiensGN=RPL18PE=1SV=2	sp|Q07020|RL18_HUMAN60SribosomalproteinL18OS=HomosapiensGN=RPL18PE=1SV=2	4	25	21.634	188	0	67.635	2834100	3038700	2101900	10904000	19466000	0	0	0	1	1	2.65823e+06	1.01233e+07	0.256221
sp|O00567|NOP56_HUMANNucleolarprotein56OS=HomosapiensGN=NOP56PE=1SV=4	sp|O00567|NOP56_HUMANNucleolarprotein56OS=HomosapiensGN=NOP56PE=1SV=4	10	19	66.049	594	0	74.708	647710	729330	707830	5031900	2888400	16804	0	0	0	0	694957	2.6457e+06	0.250546
sp|P52272|HNRPM_HUMANHeterogeneousnuclearribonucleoproteinMOS=HomosapiensGN=HNRNPMPE=1SV=3	sp|P52272|HNRPM_HUMANHeterogeneousnuclearribonucleoproteinMOS=HomosapiensGN=HNRNPMPE=1SV=3	7	10.8	77.515	730	0	92.372	316620	343580	623100	2890900	1169000	0	0	0	1	1	427767	1353300	0.335058
sp|O76021|RL1D1_HUMANRibosomalL1domain-containingprotein1OS=HomosapiensGN=RSL1D1PE=1SV=3	sp|O76021|RL1D1_HUMANRibosomalL1domain-containingprotein1OS=HomosapiensGN=RSL1D1PE=1SV=3	12	24.9	54.972	490	0	323.31	3095900	2897800	4314500	15739000	15768000	0	0	0	1	1	3.43607e+06	1.05023e+07	0.251037
sp|P05114|HMGN1_HUMANNon-histonechromosomalproteinHMG-14OS=HomosapiensGN=HMGN1PE=1SV=3	sp|P05114|HMGN1_HUMANNon-histonechromosomalproteinHMG-14OS=HomosapiensGN=HMGN1PE=1SV=3	3	36	10.659	100	0	10.43	2416800	1525000	0	5818800	5559800	0	0	1	1	2	1.31393e+06	3.79287e+06	0.288025
sp|P46087|NOP2_HUMANProbable28SrRNA(cytosine(4447)-C(5))-methyltransferaseOS=HomosapiensGN=NOP2PE=1SV=2	sp|P46087|NOP2_HUMANProbable28SrRNA(cytosine(4447)-C(5))-methyltransferaseOS=HomosapiensGN=NOP2PE=1SV=2	11	19.7	89.301	812	0	126.44	1869700	1836600	549270	6545800	4682000	0	0	0	1	1	1.41852e+06	3742600	0.308787
sp|P62847|RS24_HUMAN40SribosomalproteinS24OS=HomosapiensGN=RPS24PE=1SV=1	sp|P62847|RS24_HUMAN40SribosomalproteinS24OS=HomosapiensGN=RPS24PE=1SV=1	1	6	15.423	133	0.0028986	1.5589	876690	1135500	748390	3627300	3302800	0	0	0	1	1	920193	2.31003e+06	0.298577
sp|Q9NVP1|DDX18_HUMANATP-dependentRNAhelicaseDDX18OS=HomosapiensGN=DDX18PE=1SV=2	sp|Q9NVP1|DDX18_HUMANATP-dependentRNAhelicaseDDX18OS=HomosapiensGN=DDX18PE=1SV=2	4	6.7	75.406	670	0	15.478	94359	97997	0	234350	215530	0	0	1	1	2	64118.7	149960	0.352864
sp|Q86XT9|TM219_HUMANInsulin-likegrowthfactor-bindingprotein3receptorOS=HomosapiensGN=TMEM219PE=1SV=1	sp|Q86XT9|TM219_HUMANInsulin-likegrowthfactor-bindingprotein3receptorOS=HomosapiensGN=TMEM219PE=1SV=1	1	5.4	25.724	240	0	9.0748	247330000	278570000	338020000	741190000	1246100000	939180	0	0	0	0	2.87973e+08	662743060	0.359682
sp|P67809|YBOX1_HUMANNuclease-sensitiveelement-bindingprotein1OS=HomosapiensGN=YBX1PE=1SV=3	sp|P67809|YBOX1_HUMANNuclease-sensitiveelement-bindingprotein1OS=HomosapiensGN=YBX1PE=1SV=3	4	23.8	35.924	324	0	123.8	918890	790480	723370	2818000	2650200	0	0	0	1	1	810913	1.82273e+06	0.330584
sp|P55769|NH2L1_HUMANNHP2-likeprotein1OS=HomosapiensGN=NHP2L1PE=1SV=3	sp|P55769|NH2L1_HUMANNHP2-likeprotein1OS=HomosapiensGN=NHP2L1PE=1SV=3	2	15.6	14.173	128	0	10.932	2056400	2286800	1953700	7185300	6311200	0	0	0	1	1	2.09897e+06	4.49883e+06	0.349218
sp|P17844|DDX5_HUMANProbableATP-dependentRNAhelicaseDDX5OS=HomosapiensGN=DDX5PE=1SV=1	sp|P17844|DDX5_HUMANProbableATP-dependentRNAhelicaseDDX5OS=HomosapiensGN=DDX5PE=1SV=1	6	9.4	69.147	614	0	22.693	787740	924050	596500	2513800	2284100	0	0	0	1	1	769430	1599300	0.362436
sp|P10809|CH60_HUMAN60kDaheatshockprotein,mitochondrialOS=HomosapiensGN=HSPD1PE=1SV=2	sp|P10809|CH60_HUMAN60kDaheatshockprotein,mitochondrialOS=HomosapiensGN=HSPD1PE=1SV=2	7	13.8	61.054	573	0	110.06	306250	498180	0	0	1599700	0	0	1	2	3	268143	533233	0.65649
sp|Q9GZR7|DDX24_HUMANATP-dependentRNAhelicaseDDX24OS=HomosapiensGN=DDX24PE=1SV=1	sp|Q9GZR7|DDX24_HUMANATP-dependentRNAhelicaseDDX24OS=HomosapiensGN=DDX24PE=1SV=1	5	7.9	96.331	859	0	34.526	205860	176560	167370	562590	401050	0	0	0	1	1	183263	321213	0.456801
sp|Q01469|FABP5_HUMANFattyacid-bindingprotein,epidermalOS=HomosapiensGN=FABP5PE=1SV=3	sp|Q01469|FABP5_HUMANFattyacid-bindingprotein,epidermalOS=HomosapiensGN=FABP5PE=1SV=3	1	6.7	15.164	135	0	11.959	831610	918420	719090	1990700	2007600	0	0	0	1	1	823040	1.33277e+06	0.488491
sp|P15880|RS2_HUMAN40SribosomalproteinS2OS=HomosapiensGN=RPS2PE=1SV=2	sp|P15880|RS2_HUMAN40SribosomalproteinS2OS=HomosapiensGN=RPS2PE=1SV=2	2	6.8	31.324	293	0.0030864	2.066	1273400	782800	1438000	3874400	1706900	0	0	0	1	1	1.16473e+06	1.86043e+06	0.574083
sp|P47914|RL29_HUMAN60SribosomalproteinL29OS=HomosapiensGN=RPL29PE=1SV=2	sp|P47914|RL29_HUMAN60SribosomalproteinL29OS=HomosapiensGN=RPL29PE=1SV=2	1	9.4	17.752	159	0	16.94	8479000	8076500	8944800	29295000	10428000	14288	0	0	0	0	8500100	1.32458e+07	0.60936
sp|P61978|HNRPK_HUMANHeterogeneousnuclearribonucleoproteinKOS=HomosapiensGN=HNRNPKPE=1SV=1	sp|P61978|HNRPK_HUMANHeterogeneousnuclearribonucleoproteinKOS=HomosapiensGN=HNRNPKPE=1SV=1	6	14.3	50.976	463	0	53.046	475180	653840	0	1317600	409450	0	0	1	1	2	376340	575683	0.670895
sp|P05783|K1C18_HUMANKeratin,typeIcytoskeletal18OS=HomosapiensGN=KRT18PE=1SV=2;CON__H-INV:HIT000015463;CON__Q92764;sp|Q92764|KRT35_HUMANKeratin,typeIcuticularHa5OS=HomosapiensGN=KRT35PE=2SV=5;CON__Q497I4	sp|P05783|K1C18_HUMANKeratin,typeIcytoskeletal18OS=HomosapiensGN=KRT18PE=1SV=2	17;2;2;2;2	54.7	48.057	430	0	323.31	565460	0	0	573400	235700	0	0	2	1	3	188487	269700	0.762868
sp|Q8N9T8|KRI1_HUMANProteinKRI1homologOS=HomosapiensGN=KRI1PE=1SV=3	sp|Q8N9T8|KRI1_HUMANProteinKRI1homologOS=HomosapiensGN=KRI1PE=1SV=3	3	5.5	82.597	703	0	33.666	0	526700	0	202050	435850	0	0	2	1	3	175567	212633	0.872115
sp|P26373|RL13_HUMAN60SribosomalproteinL13OS=HomosapiensGN=RPL13PE=1SV=4	sp|P26373|RL13_HUMAN60SribosomalproteinL13OS=HomosapiensGN=RPL13PE=1SV=4	8	31.8	24.261	211	0	323.31	9209900	7520300	12563000	21181000	14181000	0	0	0	1	1	9764400	1.17873e+07	0.767894
sp|Q16777|H2A2C_HUMANHistoneH2Atype2-COS=HomosapiensGN=HIST2H2ACPE=1SV=4;sp|Q6FI13|H2A2A_HUMANHistoneH2Atype2-AOS=HomosapiensGN=HIST2H2AA3PE=1SV=3	sp|Q16777|H2A2C_HUMANHistoneH2Atype2-COS=HomosapiensGN=HIST2H2ACPE=1SV=4;sp|Q6FI13|H2A2A_HUMANHistoneH2Atype2-AOS=HomosapiensGN=HIST2H2AA3PE=1SV=3	5;5	55	13.988	129	0	100.08	24702000	30059000	17615000	53027000	28228000	44102	0	0	0	0	2.41253e+07	2.70997e+07	0.859175
sp|P62280|RS11_HUMAN40SribosomalproteinS11OS=HomosapiensGN=RPS11PE=1SV=3	sp|P62280|RS11_HUMAN40SribosomalproteinS11OS=HomosapiensGN=RPS11PE=1SV=3	1	4.4	18.431	158	0	4.8325	413020	453030	404830	1414000	0	0	0	0	2	2	423627	471333	0.924287
sp|Q12788|TBL3_HUMANTransducinbeta-likeprotein3OS=HomosapiensGN=TBL3PE=1SV=2	sp|Q12788|TBL3_HUMANTransducinbeta-likeprotein3OS=HomosapiensGN=TBL3PE=1SV=2	5	7.2	89.034	808	0	227.15	403280	456880	344820	925570	393080	0	0	0	1	1	401660	439550	0.895234
sp|Q9Y3B9|RRP15_HUMANRRP15-likeproteinOS=HomosapiensGN=RRP15PE=1SV=2	sp|Q9Y3B9|RRP15_HUMANRRP15-likeproteinOS=HomosapiensGN=RRP15PE=1SV=2	4	12.8	31.484	282	0	10.325	1046100	1051800	729950	2122300	923600	0	0	0	1	1	942617	1015300	0.912817
sp|O15160|RPAC1_HUMANDNA-directedRNApolymerasesIandIIIsubunitRPAC1OS=HomosapiensGN=POLR1CPE=1SV=1	sp|O15160|RPAC1_HUMANDNA-directedRNApolymerasesIandIIIsubunitRPAC1OS=HomosapiensGN=POLR1CPE=1SV=1	1	2.9	39.249	346	0.003413	3.2412	211510	140130	0	0	282860	0	0	1	2	3	117213	94286.7	0.849008
sp|P06454|PTMA_HUMANProthymosinalphaOS=HomosapiensGN=PTMAPE=1SV=2	sp|P06454|PTMA_HUMANProthymosinalphaOS=HomosapiensGN=PTMAPE=1SV=2	4	34.2	12.203	111	0	39.859	6860200	5444700	4939400	6126600	5417800	150560	0	0	0	0	5748100	3898320	0.401064
sp|P18124|RL7_HUMAN60SribosomalproteinL7OS=HomosapiensGN=RPL7PE=1SV=1	sp|P18124|RL7_HUMAN60SribosomalproteinL7OS=HomosapiensGN=RPL7PE=1SV=1	2	6.9	29.225	248	0.0033898	3.0857	642480	525740	418400	535650	460940	0	0	0	1	1	528873	332197	0.334891
sp|P23528|COF1_HUMANCofilin-1OS=HomosapiensGN=CFL1PE=1SV=3	sp|P23528|COF1_HUMANCofilin-1OS=HomosapiensGN=CFL1PE=1SV=3	2	15.7	18.502	166	0	15.241	2145800	2002200	2427700	3080000	980640	41332	0	0	0	0	2191900	1367324	0.414659
sp|P16403|H12_HUMANHistoneH1.2OS=HomosapiensGN=HIST1H1CPE=1SV=2;sp|Q02539|H11_HUMANHistoneH1.1OS=HomosapiensGN=HIST1H1APE=1SV=3;sp|P22492|H1T_HUMANHistoneH1tOS=HomosapiensGN=HIST1H1TPE=2SV=4	sp|P16403|H12_HUMANHistoneH1.2OS=HomosapiensGN=HIST1H1CPE=1SV=2	9;3;2	32.9	21.364	213	0	29.333	16398000	15334000	17304000	14048000	15410000	9872.4	0	0	0	0	1.63453e+07	9.82262e+06	0.258399
sp|Q9H6R4|NOL6_HUMANNucleolarprotein6OS=HomosapiensGN=NOL6PE=1SV=2	sp|Q9H6R4|NOL6_HUMANNucleolarprotein6OS=HomosapiensGN=NOL6PE=1SV=2	2	2.6	127.59	1146	0	14.901	215710	283240	229210	191470	94897	0	0	0	1	1	242720	95455.7	0.067047
sp|Q9ULW3|ABT1_HUMANActivatorofbasaltranscription1OS=HomosapiensGN=ABT1PE=1SV=1	sp|Q9ULW3|ABT1_HUMANActivatorofbasaltranscription1OS=HomosapiensGN=ABT1PE=1SV=1	1	2.9	31.079	272	1	-2	180390	166040	0	0	126220	0	0	1	2	3	115477	42073.3	0.362992
sp|Q8NI36|WDR36_HUMANWDrepeat-containingprotein36OS=HomosapiensGN=WDR36PE=1SV=1	sp|Q8NI36|WDR36_HUMANWDrepeat-containingprotein36OS=HomosapiensGN=WDR36PE=1SV=1	3	3.3	105.32	951	0	36.168	4109100	4041200	2961400	1654500	1872100	11007	0	0	0	0	3703900	1.1792e+06	0.02213
sp|Q01844|EWS_HUMANRNA-bindingproteinEWSOS=HomosapiensGN=EWSR1PE=1SV=1	sp|Q01844|EWS_HUMANRNA-bindingproteinEWSOS=HomosapiensGN=EWSR1PE=1SV=1	1	2.1	68.477	656	0.0032787	2.6441	973400	1227100	1050800	355600	579970	0	0	0	1	1	1.08377e+06	311857	0.0139473
sp|P05165|PCCA_HUMANPropionyl-CoAcarboxylasealphachain,mitochondrialOS=HomosapiensGN=PCCAPE=1SV=4	sp|P05165|PCCA_HUMANPropionyl-CoAcarboxylasealphachain,mitochondrialOS=HomosapiensGN=PCCAPE=1SV=4	18	27.6	80.058	728	0	323.31	353510	361840	234450	264050	0	0	0	0	2	2	316600	88016.7	0.0782865
sp|Q9UQ80|PA2G4_HUMANProliferation-associatedprotein2G4OS=HomosapiensGN=PA2G4PE=1SV=3	sp|Q9UQ80|PA2G4_HUMANProliferation-associatedprotein2G4OS=HomosapiensGN=PA2G4PE=1SV=3	4	12.4	43.786	394	0	47.897	98717	82470	70262	0	65836	0	0	0	2	2	83816.3	21945.3	0.0576208
sp|P11498|PYC_HUMANPyruvatecarboxylase,mitochondrialOS=HomosapiensGN=PCPE=1SV=2	sp|P11498|PYC_HUMANPyruvatecarboxylase,mitochondrialOS=HomosapiensGN=PCPE=1SV=2	11	12.1	129.63	1178	0	157.29	67153	71390	155200	40733	0	0	0	0	2	2	97914.3	13577.7	0.0564698
sp|P46781|RS9_HUMAN40SribosomalproteinS9OS=HomosapiensGN=RPS9PE=1SV=3	sp|P46781|RS9_HUMAN40SribosomalproteinS9OS=HomosapiensGN=RPS9PE=1SV=3	6	24.7	22.591	194	0	24.69	1893000	1849600	1623400	0	671710	0	0	0	2	2	1.78867e+06	223903	0.00281325
sp|P38919|IF4A3_HUMANEukaryoticinitiationfactor4A-IIIOS=HomosapiensGN=EIF4A3PE=1SV=4	sp|P38919|IF4A3_HUMANEukaryoticinitiationfactor4A-IIIOS=HomosapiensGN=EIF4A3PE=1SV=4	3	8	46.871	411	0	205.69	974920	768680	5642800	0	489560	0	0	0	2	2	2.46213e+06	163187	0.224073
sp|P84103|SRSF3_HUMANSerine/arginine-richsplicingfactor3OS=HomosapiensGN=SRSF3PE=1SV=1	sp|P84103|SRSF3_HUMANSerine/arginine-richsplicingfactor3OS=HomosapiensGN=SRSF3PE=1SV=1	1	4.3	19.329	164	0	7.6171	1101600	1826500	1100600	0	0	0	0	0	3	3	1342900	0	0.00514418
sp|P62910|RL32_HUMAN60SribosomalproteinL32OS=HomosapiensGN=RPL32PE=1SV=2	sp|P62910|RL32_HUMAN60SribosomalproteinL32OS=HomosapiensGN=RPL32PE=1SV=2	2	10.4	15.86	135	0.0033223	2.7116	9364000	11111000	5612400	0	0	0	0	0	3	3	8695800	0	0.00584293
sp|P16402|H13_HUMANHistoneH1.3OS=HomosapiensGN=HIST1H1DPE=1SV=2	sp|P16402|H13_HUMANHistoneH1.3OS=HomosapiensGN=HIST1H1DPE=1SV=2	8	33.5	22.35	221	0	20.244	3629400	2524700	1490300	0	0	0	0	0	3	3	2.54813e+06	0	0.0145441
sp|Q9UFH2|DYH17_HUMANDyneinheavychain17,axonemalOS=HomosapiensGN=DNAH17PE=1SV=2	sp|Q9UFH2|DYH17_HUMANDyneinheavychain17,axonemalOS=HomosapiensGN=DNAH17PE=1SV=2	1	0.2	511.78	4485	0.0098039	0.69544	25127	36578	0	0	0	0	0	1	3	4	20568.3	0	0.129631
sp|Q05086|UBE3A_HUMANUbiquitin-proteinligaseE3AOS=HomosapiensGN=UBE3APE=1SV=4	sp|Q05086|UBE3A_HUMANUbiquitin-proteinligaseE3AOS=HomosapiensGN=UBE3APE=1SV=4	1	2.3	100.69	875	0.0036364	4.0559	417810	237860	3333600	0	0	0	0	0	3	3	1.32976e+06	0	0.255664
sp|P22626|ROA2_HUMANHeterogeneousnuclearribonucleoproteinsA2/B1OS=HomosapiensGN=HNRNPA2B1PE=1SV=2	sp|P22626|ROA2_HUMANHeterogeneousnuclearribonucleoproteinsA2/B1OS=HomosapiensGN=HNRNPA2B1PE=1SV=2	5	15.3	37.429	353	0	15.76	0	0	0	92140	48423	20831	0	3	0	3	0	53798	0.0605914

## Sheet: HCT116 Even_LacZ_changed
Protein IDs	Majority protein IDs	Peptide counts (all)	Sequence coverage [%]	Mol. weight [kDa]	Sequence length	Q-value	Score	iBAQ_hct116 lacz_1	iBAQ_hct116 lacz_2	iBAQ_hct116 lacz_3	iBAQ_hct116 even_1	iBAQ_hct116 even_2	iBAQ_hct116 even_3		Count_1	Count_2	Total	Average_1	Average_2	p-Value
sp|P12956|XRCC6_HUMANX-rayrepaircross-complementingprotein6OS=HomosapiensGN=XRCC6PE=1SV=2	sp|P12956|XRCC6_HUMANX-rayrepaircross-complementingprotein6OS=HomosapiensGN=XRCC6PE=1SV=2	5	11.5	69.842	609	0	323.31	0	0	0	321170	512230	0	0	3	1	4	0	277800	0.136587
sp|P06733|ENOA_HUMANAlpha-enolaseOS=HomosapiensGN=ENO1PE=1SV=2;sp|P13929|ENOB_HUMANBeta-enolaseOS=HomosapiensGN=ENO3PE=1SV=5;sp|P09104|ENOG_HUMANGamma-enolaseOS=HomosapiensGN=ENO2PE=1SV=3	sp|P06733|ENOA_HUMANAlpha-enolaseOS=HomosapiensGN=ENO1PE=1SV=2	7	21.9	47.168	434	0	186.25	0	0	0	848410	881040	23808	0	3	0	3	0	584419	0.105573
sp|P22626|ROA2_HUMANHeterogeneousnuclearribonucleoproteinsA2/B1OS=HomosapiensGN=HNRNPA2B1PE=1SV=2	sp|P22626|ROA2_HUMANHeterogeneousnuclearribonucleoproteinsA2/B1OS=HomosapiensGN=HNRNPA2B1PE=1SV=2	5	15.3	37.429	353	0	15.76	0	0	0	92140	48423	20831	0	3	0	3	0	53798	0.0605914
sp|O15446|RPA34_HUMANDNA-directedRNApolymeraseIsubunitRPA34OS=HomosapiensGN=CD3EAPPE=1SV=1	sp|O15446|RPA34_HUMANDNA-directedRNApolymeraseIsubunitRPA34OS=HomosapiensGN=CD3EAPPE=1SV=1	3	12.5	54.985	510	0	167.04	0	0	0	406780	548190	0	0	3	1	4	0	318323	0.124764
sp|P09874|PARP1_HUMANPoly[ADP-ribose]polymerase1OS=HomosapiensGN=PARP1PE=1SV=4	sp|P09874|PARP1_HUMANPoly[ADP-ribose]polymerase1OS=HomosapiensGN=PARP1PE=1SV=4	3	6.1	113.08	1014	0	90.592	0	0	0	499260	419140	0	0	3	1	4	0	306133	0.119135
sp|Q5VTE0|EF1A3_HUMANPutativeelongationfactor1-alpha-like3OS=HomosapiensGN=EEF1A1P5PE=5SV=1;sp|P68104|EF1A1_HUMANElongationfactor1-alpha1OS=HomosapiensGN=EEF1A1PE=1SV=1;sp|Q05639|EF1A2_HUMANElongationfactor1-alpha2OS=HomosapiensGN=EEF1A2PE=1SV=1	sp|Q5VTE0|EF1A3_HUMANPutativeelongationfactor1-alpha-like3OS=HomosapiensGN=EEF1A1P5PE=5SV=1;sp|P68104|EF1A1_HUMANElongationfactor1-alpha1OS=HomosapiensGN=EEF1A1PE=1SV=1;sp|Q05639|EF1A2_HUMANElongationfactor1-alpha2OS=HomosapiensGN=EEF1A2PE=1SV=1	5;5;3	13.4	50.184	462	0	84.586	0	0	0	693160	976060	67298	0	3	0	3	0	578839	0.0973365
sp|Q08211|DHX9_HUMANATP-dependentRNAhelicaseAOS=HomosapiensGN=DHX9PE=1SV=4	sp|Q08211|DHX9_HUMANATP-dependentRNAhelicaseAOS=HomosapiensGN=DHX9PE=1SV=4	16	16.1	140.96	1270	0	82.188	0	0	0	4331700	3200300	0	0	3	1	4	0	2.51067e+06	0.125013
sp|Q9H583|HEAT1_HUMANHEATrepeat-containingprotein1OS=HomosapiensGN=HEATR1PE=1SV=3	sp|Q9H583|HEAT1_HUMANHEATrepeat-containingprotein1OS=HomosapiensGN=HEATR1PE=1SV=3	6	3	242.37	2144	0	77.249	0	0	0	485170	283150	0	0	3	1	4	0	256107	0.142855
sp|Q14684|RRP1B_HUMANRibosomalRNAprocessingprotein1homologBOS=HomosapiensGN=RRP1BPE=1SV=3	sp|Q14684|RRP1B_HUMANRibosomalRNAprocessingprotein1homologBOS=HomosapiensGN=RRP1BPE=1SV=3	7	13.2	84.427	758	0	64.238	0	0	0	2445700	1074300	0	0	3	1	4	0	1.17333e+06	0.172689
sp|P14618|KPYM_HUMANPyruvatekinasePKMOS=HomosapiensGN=PKMPE=1SV=4;sp|P30613|KPYR_HUMANPyruvatekinasePKLROS=HomosapiensGN=PKLRPE=1SV=2	sp|P14618|KPYM_HUMANPyruvatekinasePKMOS=HomosapiensGN=PKMPE=1SV=4	7	15.8	57.936	531	0	58.413	0	0	0	217430	219190	0	0	3	1	4	0	145540	0.116123
sp|Q14690|RRP5_HUMANProteinRRP5homologOS=HomosapiensGN=PDCD11PE=1SV=3	sp|Q14690|RRP5_HUMANProteinRRP5homologOS=HomosapiensGN=PDCD11PE=1SV=3	13	8.9	208.7	1871	0	55.079	0	0	0	1244500	1036200	2124.8	0	3	0	3	0	760942	0.118682
sp|Q8TDD1|DDX54_HUMANATP-dependentRNAhelicaseDDX54OS=HomosapiensGN=DDX54PE=1SV=2	sp|Q8TDD1|DDX54_HUMANATP-dependentRNAhelicaseDDX54OS=HomosapiensGN=DDX54PE=1SV=2	3	4.3	98.594	881	0	48.515	0	0	0	118370	139120	0	0	3	1	4	0	85830	0.118693
sp|P46013|KI67_HUMANAntigenKI-67OS=HomosapiensGN=MKI67PE=1SV=2	sp|P46013|KI67_HUMANAntigenKI-67OS=HomosapiensGN=MKI67PE=1SV=2	9	4.3	358.69	3256	0	48.263	0	0	0	192490	68027	0	0	3	1	4	0	86839	0.198201
sp|P11142|HSP7C_HUMANHeatshockcognate71kDaproteinOS=HomosapiensGN=HSPA8PE=1SV=1	sp|P11142|HSP7C_HUMANHeatshockcognate71kDaproteinOS=HomosapiensGN=HSPA8PE=1SV=1	5	9.6	70.897	646	0	47.692	0	0	0	230690	148750	0	0	3	1	4	0	126480	0.134325
sp|Q9Y5B9|SP16H_HUMANFACTcomplexsubunitSPT16OS=HomosapiensGN=SUPT16HPE=1SV=1	sp|Q9Y5B9|SP16H_HUMANFACTcomplexsubunitSPT16OS=HomosapiensGN=SUPT16HPE=1SV=1	11	11.4	119.91	1047	0	43.448	0	0	0	2476400	1932600	0	0	3	1	4	0	1.46967e+06	0.122132
sp|O60832|DKC1_HUMANH/ACAribonucleoproteincomplexsubunit4OS=HomosapiensGN=DKC1PE=1SV=3	sp|O60832|DKC1_HUMANH/ACAribonucleoproteincomplexsubunit4OS=HomosapiensGN=DKC1PE=1SV=3	4	7.6	57.673	514	0	42.843	0	0	0	2305000	2090800	0	0	3	1	4	0	1.46527e+06	0.11706
sp|P62753|RS6_HUMAN40SribosomalproteinS6OS=HomosapiensGN=RPS6PE=1SV=1	sp|P62753|RS6_HUMAN40SribosomalproteinS6OS=HomosapiensGN=RPS6PE=1SV=1	3	14.1	28.68	249	0	38.544	0	0	0	3379800	3511700	0	0	3	1	4	0	2.29717e+06	0.116262
sp|Q5C9Z4|NOM1_HUMANNucleolarMIF4Gdomain-containingprotein1OS=HomosapiensGN=NOM1PE=1SV=1	sp|Q5C9Z4|NOM1_HUMANNucleolarMIF4Gdomain-containingprotein1OS=HomosapiensGN=NOM1PE=1SV=1	6	8.3	96.256	860	0	36.856	0	0	0	1341800	854680	0	0	3	1	4	0	732160	0.1353
sp|Q8NI36|WDR36_HUMANWDrepeat-containingprotein36OS=HomosapiensGN=WDR36PE=1SV=1	sp|Q8NI36|WDR36_HUMANWDrepeat-containingprotein36OS=HomosapiensGN=WDR36PE=1SV=1	3	3.3	105.32	951	0	36.168	4109100	4041200	2961400	1654500	1872100	11007	0	0	0	0	3703900	1.1792e+06	0.02213
sp|Q96E39|RMXL1_HUMANRNAbindingmotifprotein,X-linked-like-1OS=HomosapiensGN=RBMXL1PE=1SV=1;sp|P38159|RBMX_HUMANRNA-bindingmotifprotein,XchromosomeOS=HomosapiensGN=RBMXPE=1SV=3;sp|O75526|RMXL2_HUMANRNA-bindingmotifprotein,X-linked-like-2OS=HomosapiensGN=RBMXL2PE=1SV=3	sp|Q96E39|RMXL1_HUMANRNAbindingmotifprotein,X-linked-like-1OS=HomosapiensGN=RBMXL1PE=1SV=1;sp|P38159|RBMX_HUMANRNA-bindingmotifprotein,XchromosomeOS=HomosapiensGN=RBMXPE=1SV=3	4	9.5	42.141	390	0	35.12	0	0	0	1290500	1258800	0	0	3	1	4	0	849767	0.116178
sp|Q14692|BMS1_HUMANRibosomebiogenesisproteinBMS1homologOS=HomosapiensGN=BMS1PE=1SV=1	sp|Q14692|BMS1_HUMANRibosomebiogenesisproteinBMS1homologOS=HomosapiensGN=BMS1PE=1SV=1	5	4.4	145.81	1282	0	34.343	0	0	0	1707300	1471400	0	0	3	1	4	0	1.05957e+06	0.118303
sp|Q01130|SRSF2_HUMANSerine/arginine-richsplicingfactor2OS=HomosapiensGN=SRSF2PE=1SV=4;sp|Q9BRL6|SRSF8_HUMANSerine/arginine-richsplicingfactor8OS=HomosapiensGN=SRSF8PE=1SV=1	sp|Q01130|SRSF2_HUMANSerine/arginine-richsplicingfactor2OS=HomosapiensGN=SRSF2PE=1SV=4;sp|Q9BRL6|SRSF8_HUMANSerine/arginine-richsplicingfactor8OS=HomosapiensGN=SRSF8PE=1SV=1	4	17.6	25.476	221	0	33.391	0	0	0	626640	1075900	0	0	3	1	4	0	567513	0.143041
sp|Q9H0S4|DDX47_HUMANProbableATP-dependentRNAhelicaseDDX47OS=HomosapiensGN=DDX47PE=1SV=1	sp|Q9H0S4|DDX47_HUMANProbableATP-dependentRNAhelicaseDDX47OS=HomosapiensGN=DDX47PE=1SV=1	3	10.1	50.646	455	0	32.14	0	0	0	1480700	1924900	0	0	3	1	4	0	1135200	0.122839
sp|Q8IY81|SPB1_HUMANpre-rRNAprocessingproteinFTSJ3OS=HomosapiensGN=FTSJ3PE=1SV=2	sp|Q8IY81|SPB1_HUMANpre-rRNAprocessingproteinFTSJ3OS=HomosapiensGN=FTSJ3PE=1SV=2	6	9.1	96.557	847	0	31.12	0	0	0	876190	923680	0	0	3	1	4	0	599957	0.116393
sp|P84098|RL19_HUMAN60SribosomalproteinL19OS=HomosapiensGN=RPL19PE=1SV=1	sp|P84098|RL19_HUMAN60SribosomalproteinL19OS=HomosapiensGN=RPL19PE=1SV=1	3	16.8	23.466	196	0	29.999	0	0	0	6149900	1553800	0	0	3	1	4	0	2567900	0.236653
sp|Q15061|WDR43_HUMANWDrepeat-containingprotein43OS=HomosapiensGN=WDR43PE=1SV=3	sp|Q15061|WDR43_HUMANWDrepeat-containingprotein43OS=HomosapiensGN=WDR43PE=1SV=3	3	4.7	74.89	677	0	29.451	0	0	0	780670	489510	0	0	3	1	4	0	423393	0.136582
sp|Q5QJE6|TDIF2_HUMANDeoxynucleotidyltransferaseterminal-interactingprotein2OS=HomosapiensGN=DNTTIP2PE=1SV=2	sp|Q5QJE6|TDIF2_HUMANDeoxynucleotidyltransferaseterminal-interactingprotein2OS=HomosapiensGN=DNTTIP2PE=1SV=2	3	4.6	84.468	756	0	28.315	0	0	0	1578800	1296700	0	0	3	1	4	0	958500	0.119931
sp|Q9Y3T9|NOC2L_HUMANNucleolarcomplexprotein2homologOS=HomosapiensGN=NOC2LPE=1SV=4	sp|Q9Y3T9|NOC2L_HUMANNucleolarcomplexprotein2homologOS=HomosapiensGN=NOC2LPE=1SV=4	4	6.3	84.918	749	0	27.921	0	0	0	1549600	852160	0	0	3	1	4	0	800587	0.148515
sp|P46781|RS9_HUMAN40SribosomalproteinS9OS=HomosapiensGN=RPS9PE=1SV=3	sp|P46781|RS9_HUMAN40SribosomalproteinS9OS=HomosapiensGN=RPS9PE=1SV=3	6	24.7	22.591	194	0	24.69	1893000	1849600	1623400	0	671710	0	0	0	2	2	1.78867e+06	223903	0.00281325
sp|Q07955|SRSF1_HUMANSerine/arginine-richsplicingfactor1OS=HomosapiensGN=SRSF1PE=1SV=2	sp|Q07955|SRSF1_HUMANSerine/arginine-richsplicingfactor1OS=HomosapiensGN=SRSF1PE=1SV=2	4	19.4	27.744	248	0	22.141	0	0	0	584160	862110	0	0	3	1	4	0	482090	0.130596
sp|P16402|H13_HUMANHistoneH1.3OS=HomosapiensGN=HIST1H1DPE=1SV=2	sp|P16402|H13_HUMANHistoneH1.3OS=HomosapiensGN=HIST1H1DPE=1SV=2	8	33.5	22.35	221	0	20.244	3629400	2524700	1490300	0	0	0	0	0	3	3	2.54813e+06	0	0.0145441
sp|Q03701|CEBPZ_HUMANCCAAT/enhancer-bindingproteinzetaOS=HomosapiensGN=CEBPZPE=1SV=3	sp|Q03701|CEBPZ_HUMANCCAAT/enhancer-bindingproteinzetaOS=HomosapiensGN=CEBPZPE=1SV=3	7	6.5	120.97	1054	0	18.892	0	0	0	900860	971170	0	0	3	1	4	0	624010	0.116677
sp|P55795|HNRH2_HUMANHeterogeneousnuclearribonucleoproteinH2OS=HomosapiensGN=HNRNPH2PE=1SV=1;sp|P31943|HNRH1_HUMANHeterogeneousnuclearribonucleoproteinHOS=HomosapiensGN=HNRNPH1PE=1SV=4	sp|P55795|HNRH2_HUMANHeterogeneousnuclearribonucleoproteinH2OS=HomosapiensGN=HNRNPH2PE=1SV=1;sp|P31943|HNRH1_HUMANHeterogeneousnuclearribonucleoproteinHOS=HomosapiensGN=HNRNPH1PE=1SV=4	2	7.3	49.263	449	0	16.732	0	0	0	555330	452960	0	0	3	1	4	0	336097	0.1202
sp|Q8TED0|UTP15_HUMANU3smallnucleolarRNA-associatedprotein15homologOS=HomosapiensGN=UTP15PE=1SV=3	sp|Q8TED0|UTP15_HUMANU3smallnucleolarRNA-associatedprotein15homologOS=HomosapiensGN=UTP15PE=1SV=3	3	6.6	58.414	518	0	16.721	0	0	0	786890	1131500	0	0	3	1	4	0	639463	0.128791
sp|Q71DI3|H32_HUMANHistoneH3.2OS=HomosapiensGN=HIST2H3APE=1SV=3;sp|Q16695|H31T_HUMANHistoneH3.1tOS=HomosapiensGN=HIST3H3PE=1SV=3;sp|P84243|H33_HUMANHistoneH3.3OS=HomosapiensGN=H3F3APE=1SV=2;sp|P68431|H31_HUMANHistoneH3.1OS=HomosapiensGN=HIST1H3APE=1SV=2;sp|Q6NXT2|H3C_HUMANHistoneH3.3COS=HomosapiensGN=H3F3CPE=1SV=3	sp|Q71DI3|H32_HUMANHistoneH3.2OS=HomosapiensGN=HIST2H3APE=1SV=3;sp|Q16695|H31T_HUMANHistoneH3.1tOS=HomosapiensGN=HIST3H3PE=1SV=3;sp|P84243|H33_HUMANHistoneH3.3OS=HomosapiensGN=H3F3APE=1SV=2;sp|P68431|H31_HUMANHistoneH3.1OS=HomosapiensGN=HIST1H3APE=1SV=2;sp|Q6NXT2|H3C_HUMANHistoneH3.3COS=HomosapiensGN=H3F3CPE=1SV=3	2	10.3	15.388	136	0	14.954	0	0	0	47347000	29955000	253520	0	3	0	3	0	25851840	0.133232
sp|P62826|RAN_HUMANGTP-bindingnuclearproteinRanOS=HomosapiensGN=RANPE=1SV=3	sp|P62826|RAN_HUMANGTP-bindingnuclearproteinRanOS=HomosapiensGN=RANPE=1SV=3	4	19.9	24.423	216	0	14.201	0	0	0	2682500	1212200	0	0	3	1	4	0	1.29823e+06	0.16946
sp|P42696|RBM34_HUMANRNA-bindingprotein34OS=HomosapiensGN=RBM34PE=1SV=2	sp|P42696|RBM34_HUMANRNA-bindingprotein34OS=HomosapiensGN=RBM34PE=1SV=2	3	7.7	48.564	430	0	13.439	0	0	0	767060	892220	40834	0	3	0	3	0	566705	0.0996197
sp|P61956|SUMO2_HUMANSmallubiquitin-relatedmodifier2OS=HomosapiensGN=SUMO2PE=1SV=3;sp|Q6EEV6|SUMO4_HUMANSmallubiquitin-relatedmodifier4OS=HomosapiensGN=SUMO4PE=1SV=2;sp|P55854|SUMO3_HUMANSmallubiquitin-relatedmodifier3OS=HomosapiensGN=SUMO3PE=1SV=2	sp|P61956|SUMO2_HUMANSmallubiquitin-relatedmodifier2OS=HomosapiensGN=SUMO2PE=1SV=3;sp|Q6EEV6|SUMO4_HUMANSmallubiquitin-relatedmodifier4OS=HomosapiensGN=SUMO4PE=1SV=2;sp|P55854|SUMO3_HUMANSmallubiquitin-relatedmodifier3OS=HomosapiensGN=SUMO3PE=1SV=2	2	23.2	10.871	95	0	13.316	0	0	0	11024000	11176000	0	0	3	1	4	0	7400000	0.116135
sp|P22087|FBRL_HUMANrRNA2'-O-methyltransferasefibrillarinOS=HomosapiensGN=FBLPE=1SV=2	sp|P22087|FBRL_HUMANrRNA2'-O-methyltransferasefibrillarinOS=HomosapiensGN=FBLPE=1SV=2	3	7.8	33.784	321	0	12.919	0	0	0	4884100	4545800	0	0	3	1	4	0	3143300	0.116628
sp|O00541|PESC_HUMANPescadillohomologOS=HomosapiensGN=PES1PE=1SV=1	sp|O00541|PESC_HUMANPescadillohomologOS=HomosapiensGN=PES1PE=1SV=1	3	4.8	68.002	588	0	9.4717	0	0	0	1526400	1459900	0	0	3	1	4	0	995433	0.116314
sp|Q8NEJ9|NGDN_HUMANNeuroguidinOS=HomosapiensGN=NGDNPE=1SV=1	sp|Q8NEJ9|NGDN_HUMANNeuroguidinOS=HomosapiensGN=NGDNPE=1SV=1	3	11.1	35.894	315	0	9.3113	0	0	0	2580100	1309000	0	0	3	1	4	0	1.29637e+06	0.156752
sp|P20700|LMNB1_HUMANLamin-B1OS=HomosapiensGN=LMNB1PE=1SV=2	sp|P20700|LMNB1_HUMANLamin-B1OS=HomosapiensGN=LMNB1PE=1SV=2	6	10.8	66.408	586	0	8.8591	0	0	0	181520000	134480000	0	0	3	1	4	0	1.05333e+08	0.124855
sp|Q9P275|UBP36_HUMANUbiquitincarboxyl-terminalhydrolase36OS=HomosapiensGN=USP36PE=1SV=3	sp|Q9P275|UBP36_HUMANUbiquitincarboxyl-terminalhydrolase36OS=HomosapiensGN=USP36PE=1SV=3	4	3.9	122.65	1121	0	8.8339	0	0	0	347050	296240	0	0	3	1	4	0	214430	0.118592
sp|Q96PK6|RBM14_HUMANRNA-bindingprotein14OS=HomosapiensGN=RBM14PE=1SV=2	sp|Q96PK6|RBM14_HUMANRNA-bindingprotein14OS=HomosapiensGN=RBM14PE=1SV=2	4	7.2	69.491	669	0	8.8193	0	0	0	1677000	1720900	0	0	3	1	4	0	1.13263e+06	0.116183
sp|Q9Y383|LC7L2_HUMANPutativeRNA-bindingproteinLuc7-like2OS=HomosapiensGN=LUC7L2PE=1SV=2	sp|Q9Y383|LC7L2_HUMANPutativeRNA-bindingproteinLuc7-like2OS=HomosapiensGN=LUC7L2PE=1SV=2	3	7.4	46.513	392	0	8.2245	0	0	0	643350	586110	0	0	3	1	4	0	409820	0.116978
sp|Q15050|RRS1_HUMANRibosomebiogenesisregulatoryproteinhomologOS=HomosapiensGN=RRS1PE=1SV=2	sp|Q15050|RRS1_HUMANRibosomebiogenesisregulatoryproteinhomologOS=HomosapiensGN=RRS1PE=1SV=2	3	8.5	41.193	365	0	7.2057	0	0	0	2984300	3047200	0	0	3	1	4	0	2010500	0.11616
sp|Q02878|RL6_HUMAN60SribosomalproteinL6OS=HomosapiensGN=RPL6PE=1SV=3	sp|Q02878|RL6_HUMAN60SribosomalproteinL6OS=HomosapiensGN=RPL6PE=1SV=3	7	20.8	32.728	288	0	6.0507	0	0	0	6899000	8155700	9859.3	0	3	0	3	0	5.02152e+06	0.11836
sp|P06703|S10A6_HUMANProteinS100-A6OS=HomosapiensGN=S100A6PE=1SV=1	sp|P06703|S10A6_HUMANProteinS100-A6OS=HomosapiensGN=S100A6PE=1SV=1	3	24.4	10.18	90	0	5.7181	0	0	0	23255000	4507800	0	0	3	1	4	0	9.25427e+06	0.263544
sp|P62937|PPIA_HUMANPeptidyl-prolylcis-transisomeraseAOS=HomosapiensGN=PPIAPE=1SV=2;sp|Q9Y536|PAL4A_HUMANPeptidyl-prolylcis-transisomeraseA-like4A/B/COS=HomosapiensGN=PPIAL4APE=2SV=1;sp|F5H284|PAL4D_HUMANPeptidyl-prolylcis-transisomeraseA-like4DOS=HomosapiensGN=PPIAL4DPE=3SV=1;sp|A2BFH1|PAL4G_HUMANPeptidyl-prolylcis-transisomeraseA-like4GOS=HomosapiensGN=PPIAL4GPE=2SV=1	sp|P62937|PPIA_HUMANPeptidyl-prolylcis-transisomeraseAOS=HomosapiensGN=PPIAPE=1SV=2;sp|Q9Y536|PAL4A_HUMANPeptidyl-prolylcis-transisomeraseA-like4A/B/COS=HomosapiensGN=PPIAL4APE=2SV=1;sp|F5H284|PAL4D_HUMANPeptidyl-prolylcis-transisomeraseA-like4DOS=HomosapiensGN=PPIAL4DPE=3SV=1;sp|A2BFH1|PAL4G_HUMANPeptidyl-prolylcis-transisomeraseA-like4GOS=HomosapiensGN=PPIAL4GPE=2SV=1	2	10.9	18.012	165	0	4.8562	0	0	0	1299200	700020	0	0	3	1	4	0	666407	0.150545
sp|Q9BSC4|NOL10_HUMANNucleolarprotein10OS=HomosapiensGN=NOL10PE=1SV=1	sp|Q9BSC4|NOL10_HUMANNucleolarprotein10OS=HomosapiensGN=NOL10PE=1SV=1	3	3.8	80.301	688	0.0036101	3.9392	0	0	0	383750	363450	0	0	3	1	4	0	249067	0.11641
sp|O75691|UTP20_HUMANSmallsubunitprocessomecomponent20homologOS=HomosapiensGN=UTP20PE=1SV=3	sp|O75691|UTP20_HUMANSmallsubunitprocessomecomponent20homologOS=HomosapiensGN=UTP20PE=1SV=3	3	1.1	318.38	2785	0.0035714	3.7435	0	0	0	68124	62952	0	0	3	1	4	0	43692	0.116735
sp|P62910|RL32_HUMAN60SribosomalproteinL32OS=HomosapiensGN=RPL32PE=1SV=2	sp|P62910|RL32_HUMAN60SribosomalproteinL32OS=HomosapiensGN=RPL32PE=1SV=2	2	10.4	15.86	135	0.0033223	2.7116	9364000	11111000	5612400	0	0	0	0	0	3	3	8695800	0	0.00584293
sp|P08621|RU17_HUMANU1smallnuclearribonucleoprotein70kDaOS=HomosapiensGN=SNRNP70PE=1SV=2	sp|P08621|RU17_HUMANU1smallnuclearribonucleoprotein70kDaOS=HomosapiensGN=SNRNP70PE=1SV=2	3	7.8	51.556	437	0.0029762	1.8021	0	0	0	1551900	1187400	0	0	3	1	4	0	913100	0.123111
sp|Q71UI9|H2AV_HUMANHistoneH2A.VOS=HomosapiensGN=H2AFVPE=1SV=3;sp|P0C0S5|H2AZ_HUMANHistoneH2A.ZOS=HomosapiensGN=H2AFZPE=1SV=2	sp|Q71UI9|H2AV_HUMANHistoneH2A.VOS=HomosapiensGN=H2AFVPE=1SV=3;sp|P0C0S5|H2AZ_HUMANHistoneH2A.ZOS=HomosapiensGN=H2AFZPE=1SV=2	2	14.8	13.509	128	0.002849	1.4469	0	0	0	1608300	1793900	0	0	3	1	4	0	1.13407e+06	0.117299
sp|Q9UNX3|RL26L_HUMAN60SribosomalproteinL26-like1OS=HomosapiensGN=RPL26L1PE=1SV=1;sp|P61254|RL26_HUMAN60SribosomalproteinL26OS=HomosapiensGN=RPL26PE=1SV=1	sp|Q9UNX3|RL26L_HUMAN60SribosomalproteinL26-like1OS=HomosapiensGN=RPL26L1PE=1SV=1;sp|P61254|RL26_HUMAN60SribosomalproteinL26OS=HomosapiensGN=RPL26PE=1SV=1	2	6.2	17.256	145	0.0098522	0.69768	0	0	0	2417400	1968900	0	0	3	1	4	0	1462100	0.120259

## Sheet: CC-CR Odd_LacZ all
Protein IDs	Majority protein IDs	Peptide counts (all)	Sequence coverage [%]	Mol. weight [kDa]	Sequence length	Q-value	Score	iBAQ_cc-cr lacz_1	iBAQ_cc-cr lacz_2	iBAQ_cc-cr lacz_3	iBAQ_cc-cr odd_1	iBAQ_cc-cr odd_2	iBAQ_cc-cr odd_3		Count_1	Count_2	Total	Average_1	Average_2	p-Value
sp|P08621|RU17_HUMANU1smallnuclearribonucleoprotein70kDaOS=HomosapiensGN=SNRNP70PE=1SV=2	sp|P08621|RU17_HUMANU1smallnuclearribonucleoprotein70kDaOS=HomosapiensGN=SNRNP70PE=1SV=2	3	7.8	51.556	437	0.0029762	1.8021	0	0	0	436630	336940	0	0	3	1	4	0	257857	0.12268
sp|P09211|GSTP1_HUMANGlutathioneS-transferasePOS=HomosapiensGN=GSTP1PE=1SV=2	sp|P09211|GSTP1_HUMANGlutathioneS-transferasePOS=HomosapiensGN=GSTP1PE=1SV=2	1	7.1	23.356	210	0	7.0056	0	0	0	587960	0	403270	0	3	1	4	0	330410	0.129738
sp|P12270|TPR_HUMANNucleoproteinTPROS=HomosapiensGN=TPRPE=1SV=3	sp|P12270|TPR_HUMANNucleoproteinTPROS=HomosapiensGN=TPRPE=1SV=3	2	1	267.29	2363	0	13.89	0	0	0	17481	24385	0	0	3	1	4	0	13955.3	0.126819
sp|P13489|RINI_HUMANRibonucleaseinhibitorOS=HomosapiensGN=RNH1PE=1SV=2	sp|P13489|RINI_HUMANRibonucleaseinhibitorOS=HomosapiensGN=RNH1PE=1SV=2	1	3.3	49.973	461	0	16.613	0	0	0	1123000	1154500	0	0	3	1	4	0	759167	0.116193
sp|P17096|HMGA1_HUMANHighmobilitygroupproteinHMG-I/HMG-YOS=HomosapiensGN=HMGA1PE=1SV=3	sp|P17096|HMGA1_HUMANHighmobilitygroupproteinHMG-I/HMG-YOS=HomosapiensGN=HMGA1PE=1SV=3	2	23.4	11.676	107	0	30.12	0	0	0	0	1580800	1451300	0	3	1	4	0	1010700	0.116842
sp|P17844|DDX5_HUMANProbableATP-dependentRNAhelicaseDDX5OS=HomosapiensGN=DDX5PE=1SV=1	sp|P17844|DDX5_HUMANProbableATP-dependentRNAhelicaseDDX5OS=HomosapiensGN=DDX5PE=1SV=1	6	9.4	69.147	614	0	22.693	0	0	0	87454	182780	0	0	3	1	4	0	90078	0.163078
sp|P26368|U2AF2_HUMANSplicingfactorU2AF65kDasubunitOS=HomosapiensGN=U2AF2PE=1SV=4	sp|P26368|U2AF2_HUMANSplicingfactorU2AF65kDasubunitOS=HomosapiensGN=U2AF2PE=1SV=4	1	4.4	53.5	475	0	13.95	0	0	0	374900	452240	0	0	3	1	4	0	275713	0.119582
sp|P28072|PSB6_HUMANProteasomesubunitbetatype-6OS=HomosapiensGN=PSMB6PE=1SV=4	sp|P28072|PSB6_HUMANProteasomesubunitbetatype-6OS=HomosapiensGN=PSMB6PE=1SV=4	1	4.6	25.357	239	0.0076726	0.85094	0	0	0	391000	0	400210	0	3	1	4	0	263737	0.11617
sp|P49411|EFTU_HUMANElongationfactorTu,mitochondrialOS=HomosapiensGN=TUFMPE=1SV=2	sp|P49411|EFTU_HUMANElongationfactorTu,mitochondrialOS=HomosapiensGN=TUFMPE=1SV=2	1	2.7	49.541	452	0	5.9955	0	0	0	0	284610	244490	0	3	1	4	0	176367	0.118398
sp|P50990|TCPQ_HUMANT-complexprotein1subunitthetaOS=HomosapiensGN=CCT8PE=1SV=4	sp|P50990|TCPQ_HUMANT-complexprotein1subunitthetaOS=HomosapiensGN=CCT8PE=1SV=4	2	4.7	59.62	548	0	6.9876	0	0	0	0	497150	425770	0	3	1	4	0	307640	0.11849
sp|P52597|HNRPF_HUMANHeterogeneousnuclearribonucleoproteinFOS=HomosapiensGN=HNRNPFPE=1SV=3	sp|P52597|HNRPF_HUMANHeterogeneousnuclearribonucleoproteinFOS=HomosapiensGN=HNRNPFPE=1SV=3	1	3.1	45.671	415	0.0031056	2.1334	0	0	0	227260	0	293400	0	3	1	4	0	173553	0.122495
sp|P60174|TPIS_HUMANTriosephosphateisomeraseOS=HomosapiensGN=TPI1PE=1SV=3	sp|P60174|TPIS_HUMANTriosephosphateisomeraseOS=HomosapiensGN=TPI1PE=1SV=3	1	4.5	30.791	286	0.0031348	2.223	0	0	0	0	15752	22290	0	3	1	4	0	12680.7	0.12773
sp|P62263|RS14_HUMAN40SribosomalproteinS14OS=HomosapiensGN=RPS14PE=1SV=3	sp|P62263|RS14_HUMAN40SribosomalproteinS14OS=HomosapiensGN=RPS14PE=1SV=3	2	15.9	16.273	151	0	10.222	0	0	0	3086100	0	1673600	0	3	1	4	0	1.58657e+06	0.149898
sp|P62701|RS4X_HUMAN40SribosomalproteinS4,XisoformOS=HomosapiensGN=RPS4XPE=1SV=2	sp|P62701|RS4X_HUMAN40SribosomalproteinS4,XisoformOS=HomosapiensGN=RPS4XPE=1SV=2	2	9.1	29.597	263	0	6.9017	0	0	0	783790	0	749840	0	3	1	4	0	511210	0.116311
sp|P62847|RS24_HUMAN40SribosomalproteinS24OS=HomosapiensGN=RPS24PE=1SV=1	sp|P62847|RS24_HUMAN40SribosomalproteinS24OS=HomosapiensGN=RPS24PE=1SV=1	1	6	15.423	133	0.0028986	1.5589	0	0	0	0	1604600	1290800	0	3	1	4	0	965133	0.120768
sp|Q08945|SSRP1_HUMANFACTcomplexsubunitSSRP1OS=HomosapiensGN=SSRP1PE=1SV=1	sp|Q08945|SSRP1_HUMANFACTcomplexsubunitSSRP1OS=HomosapiensGN=SSRP1PE=1SV=1	2	3.5	81.074	709	0	107.67	0	0	0	0	304740	360650	0	3	1	4	0	221797	0.118917
sp|Q14667|K0100_HUMANProteinKIAA0100OS=HomosapiensGN=KIAA0100PE=1SV=3	sp|Q14667|K0100_HUMANProteinKIAA0100OS=HomosapiensGN=KIAA0100PE=1SV=3	2	0.4	253.7	2235	0.0027548	1.2258	0	0	0	0	33772	73172	0	3	1	4	0	35648	0.167078
sp|Q15061|WDR43_HUMANWDrepeat-containingprotein43OS=HomosapiensGN=WDR43PE=1SV=3	sp|Q15061|WDR43_HUMANWDrepeat-containingprotein43OS=HomosapiensGN=WDR43PE=1SV=3	3	4.7	74.89	677	0	29.451	0	0	0	24202	7470	0	0	3	1	4	0	10557.3	0.214107
sp|Q6XQN6|PNCB_HUMANNicotinatephosphoribosyltransferaseOS=HomosapiensGN=NAPRTPE=1SV=2	sp|Q6XQN6|PNCB_HUMANNicotinatephosphoribosyltransferaseOS=HomosapiensGN=NAPRTPE=1SV=2	1	1.7	57.578	538	0.0076923	0.852	0	0	0	126880	0	97325	0	3	1	4	0	74735	0.122982
sp|Q86U42|PABP2_HUMANPolyadenylate-bindingprotein2OS=HomosapiensGN=PABPN1PE=1SV=3	sp|Q86U42|PABP2_HUMANPolyadenylate-bindingprotein2OS=HomosapiensGN=PABPN1PE=1SV=3	1	5.2	32.749	306	0	12.375	0	0	0	977330	0	810250	0	3	1	4	0	595860	0.11958
sp|Q92752|TENR_HUMANTenascin-ROS=HomosapiensGN=TNRPE=1SV=3	sp|Q92752|TENR_HUMANTenascin-ROS=HomosapiensGN=TNRPE=1SV=3	1	0.8	149.56	1358	1	-2	0	0	0	288070	206050	0	0	3	1	4	0	164707	0.126959
sp|Q92841|DDX17_HUMANProbableATP-dependentRNAhelicaseDDX17OS=HomosapiensGN=DDX17PE=1SV=2	sp|Q92841|DDX17_HUMANProbableATP-dependentRNAhelicaseDDX17OS=HomosapiensGN=DDX17PE=1SV=2	4	7	80.272	729	0	37.163	0	0	0	0	284660	220990	0	3	1	4	0	168550	0.122385
sp|Q9BSC4|NOL10_HUMANNucleolarprotein10OS=HomosapiensGN=NOL10PE=1SV=1	sp|Q9BSC4|NOL10_HUMANNucleolarprotein10OS=HomosapiensGN=NOL10PE=1SV=1	3	3.8	80.301	688	0.0036101	3.9392	0	0	0	0	57407	54270	0	3	1	4	0	37225.7	0.11643
sp|Q9H5I1|SUV92_HUMANHistone-lysineN-methyltransferaseSUV39H2OS=HomosapiensGN=SUV39H2PE=1SV=2	sp|Q9H5I1|SUV92_HUMANHistone-lysineN-methyltransferaseSUV39H2OS=HomosapiensGN=SUV39H2PE=1SV=2	1	2.2	46.682	410	0.0078125	0.8875	0	0	0	160250	203600	0	0	3	1	4	0	121283	0.121732
sp|O00148|DX39A_HUMANATP-dependentRNAhelicaseDDX39AOS=HomosapiensGN=DDX39APE=1SV=2;sp|Q13838|DX39B_HUMANSpliceosomeRNAhelicaseDDX39BOS=HomosapiensGN=DDX39BPE=1SV=1	sp|O00148|DX39A_HUMANATP-dependentRNAhelicaseDDX39AOS=HomosapiensGN=DDX39APE=1SV=2;sp|Q13838|DX39B_HUMANSpliceosomeRNAhelicaseDDX39BOS=HomosapiensGN=DDX39BPE=1SV=1	1;1	3.3	49.129	427	0.009828	0.69709	0	0	0	1242200	1597700	2058900	0	3	0	3	0	1.63293e+06	0.00230475
sp|O00541|PESC_HUMANPescadillohomologOS=HomosapiensGN=PES1PE=1SV=1	sp|O00541|PESC_HUMANPescadillohomologOS=HomosapiensGN=PES1PE=1SV=1	3	4.8	68.002	588	0	9.4717	0	0	0	491730	366040	535560	0	3	0	3	0	464443	0.000794491
sp|O00567|NOP56_HUMANNucleolarprotein56OS=HomosapiensGN=NOP56PE=1SV=4	sp|O00567|NOP56_HUMANNucleolarprotein56OS=HomosapiensGN=NOP56PE=1SV=4	10	19	66.049	594	0	74.708	0	0	0	1729900	1235100	1306900	0	3	0	3	0	1.42397e+06	0.00076747
sp|O43684|BUB3_HUMANMitoticcheckpointproteinBUB3OS=HomosapiensGN=BUB3PE=1SV=1	sp|O43684|BUB3_HUMANMitoticcheckpointproteinBUB3OS=HomosapiensGN=BUB3PE=1SV=1	1	4.3	37.154	328	0.0030211	1.9075	0	0	0	543010	461500	558490	0	3	0	3	0	521000	6.52433e-05
sp|O60832|DKC1_HUMANH/ACAribonucleoproteincomplexsubunit4OS=HomosapiensGN=DKC1PE=1SV=3	sp|O60832|DKC1_HUMANH/ACAribonucleoproteincomplexsubunit4OS=HomosapiensGN=DKC1PE=1SV=3	4	7.6	57.673	514	0	42.843	0	0	0	143710	209670	182110	0	3	0	3	0	178497	0.00073391
sp|O75533|SF3B1_HUMANSplicingfactor3Bsubunit1OS=HomosapiensGN=SF3B1PE=1SV=3	sp|O75533|SF3B1_HUMANSplicingfactor3Bsubunit1OS=HomosapiensGN=SF3B1PE=1SV=3	1	0.9	145.83	1304	0.0032051	2.4419	0	0	0	105640	65042	140000	0	3	0	3	0	103561	0.00877278
sp|O75643|U520_HUMANU5smallnuclearribonucleoprotein200kDahelicaseOS=HomosapiensGN=SNRNP200PE=1SV=2	sp|O75643|U520_HUMANU5smallnuclearribonucleoprotein200kDahelicaseOS=HomosapiensGN=SNRNP200PE=1SV=2	1	0.5	244.5	2136	0.0077922	0.87644	0	0	0	27956	30734	21500	0	3	0	3	0	26730	0.000614313
sp|P00338|LDHA_HUMANL-lactatedehydrogenaseAchainOS=HomosapiensGN=LDHAPE=1SV=2	sp|P00338|LDHA_HUMANL-lactatedehydrogenaseAchainOS=HomosapiensGN=LDHAPE=1SV=2	4	11.1	36.688	332	0	5.2123	0	0	0	3084300	2907200	2569300	0	3	0	3	0	2853600	4.62543e-05
sp|P04075|ALDOA_HUMANFructose-bisphosphatealdolaseAOS=HomosapiensGN=ALDOAPE=1SV=2	sp|P04075|ALDOA_HUMANFructose-bisphosphatealdolaseAOS=HomosapiensGN=ALDOAPE=1SV=2	4	12.1	39.42	364	0	43.244	0	0	0	3600900	3665800	3485700	0	3	0	3	0	3.58413e+06	2.7924e-07
sp|P04083|ANXA1_HUMANAnnexinA1OS=HomosapiensGN=ANXA1PE=1SV=2	sp|P04083|ANXA1_HUMANAnnexinA1OS=HomosapiensGN=ANXA1PE=1SV=2	3	8.7	38.714	346	0	8.9155	0	0	0	2016100	1912500	1981200	0	3	0	3	0	1.96993e+06	3.41205e-07
sp|P06703|S10A6_HUMANProteinS100-A6OS=HomosapiensGN=S100A6PE=1SV=1	sp|P06703|S10A6_HUMANProteinS100-A6OS=HomosapiensGN=S100A6PE=1SV=1	3	24.4	10.18	90	0	5.7181	0	0	0	3545600	3243200	3397600	0	3	0	3	0	3.39547e+06	2.61057e-06
sp|P07355|ANXA2_HUMANAnnexinA2OS=HomosapiensGN=ANXA2PE=1SV=2;sp|A6NMY6|AXA2L_HUMANPutativeannexinA2-likeproteinOS=HomosapiensGN=ANXA2P2PE=5SV=2	sp|P07355|ANXA2_HUMANAnnexinA2OS=HomosapiensGN=ANXA2PE=1SV=2;sp|A6NMY6|AXA2L_HUMANPutativeannexinA2-likeproteinOS=HomosapiensGN=ANXA2P2PE=5SV=2	3;3	8.8	38.604	339	0	63.785	0	0	0	1589200	1850900	1549200	0	3	0	3	0	1663100	6.14986e-05
sp|P07741|APT_HUMANAdeninephosphoribosyltransferaseOS=HomosapiensGN=APRTPE=1SV=2	sp|P07741|APT_HUMANAdeninephosphoribosyltransferaseOS=HomosapiensGN=APRTPE=1SV=2	1	6.1	19.608	180	0.0030488	1.992	0	0	0	1362800	1476700	1384900	0	3	0	3	0	1.40813e+06	2.24752e-06
sp|P07814|SYEP_HUMANBifunctionalglutamate/proline--tRNAligaseOS=HomosapiensGN=EPRSPE=1SV=5	sp|P07814|SYEP_HUMANBifunctionalglutamate/proline--tRNAligaseOS=HomosapiensGN=EPRSPE=1SV=5	1	2	170.59	1512	0	19.947	0	0	0	120680	133680	112970	0	3	0	3	0	122443	3.50297e-05
sp|P07900|HS90A_HUMANHeatshockproteinHSP90-alphaOS=HomosapiensGN=HSP90AA1PE=1SV=5;sp|Q14568|HS902_HUMANHeatshockproteinHSP90-alphaA2OS=HomosapiensGN=HSP90AA2PPE=1SV=2;sp|Q58FF6|H90B4_HUMANPutativeheatshockproteinHSP90-beta4OS=HomosapiensGN=HSP90AB4PPE=5SV=1	sp|P07900|HS90A_HUMANHeatshockproteinHSP90-alphaOS=HomosapiensGN=HSP90AA1PE=1SV=5	10;2;2	15	84.659	732	0	38.313	0	0	0	2320300	2430100	2228100	0	3	0	3	0	2.32617e+06	2.3714e-06
sp|P09417|DHPR_HUMANDihydropteridinereductaseOS=HomosapiensGN=QDPRPE=1SV=2	sp|P09417|DHPR_HUMANDihydropteridinereductaseOS=HomosapiensGN=QDPRPE=1SV=2	1	4.1	25.789	244	0.0034483	3.3363	0	0	0	176010	359120	212590	0	3	0	3	0	249240	0.0112031
sp|P09874|PARP1_HUMANPoly[ADP-ribose]polymerase1OS=HomosapiensGN=PARP1PE=1SV=4	sp|P09874|PARP1_HUMANPoly[ADP-ribose]polymerase1OS=HomosapiensGN=PARP1PE=1SV=4	3	6.1	113.08	1014	0	90.592	0	0	0	1365900	1452100	1415400	0	3	0	3	0	1.41113e+06	5.87489e-07
sp|P11142|HSP7C_HUMANHeatshockcognate71kDaproteinOS=HomosapiensGN=HSPA8PE=1SV=1	sp|P11142|HSP7C_HUMANHeatshockcognate71kDaproteinOS=HomosapiensGN=HSPA8PE=1SV=1	5	9.6	70.897	646	0	47.692	0	0	0	2655000	2764800	3029400	0	3	0	3	0	2816400	1.43879e-05
sp|P11387|TOP1_HUMANDNAtopoisomerase1OS=HomosapiensGN=TOP1PE=1SV=2	sp|P11387|TOP1_HUMANDNAtopoisomerase1OS=HomosapiensGN=TOP1PE=1SV=2	6	10.3	90.725	765	0	51.957	0	0	0	2187300	3785900	2349400	0	3	0	3	0	2774200	0.00546692
sp|P11586|C1TC_HUMANC-1-tetrahydrofolatesynthase,cytoplasmicOS=HomosapiensGN=MTHFD1PE=1SV=3	sp|P11586|C1TC_HUMANC-1-tetrahydrofolatesynthase,cytoplasmicOS=HomosapiensGN=MTHFD1PE=1SV=3	2	2.5	101.56	935	0.0030395	1.9741	0	0	0	526460	459160	517810	0	3	0	3	0	501143	1.87742e-05
sp|P12277|KCRB_HUMANCreatinekinaseB-typeOS=HomosapiensGN=CKBPE=1SV=1	sp|P12277|KCRB_HUMANCreatinekinaseB-typeOS=HomosapiensGN=CKBPE=1SV=1	2	9.4	42.644	381	0	24.85	0	0	0	2668100	2637800	2513500	0	3	0	3	0	2.60647e+06	6.49236e-07
sp|P12956|XRCC6_HUMANX-rayrepaircross-complementingprotein6OS=HomosapiensGN=XRCC6PE=1SV=2	sp|P12956|XRCC6_HUMANX-rayrepaircross-complementingprotein6OS=HomosapiensGN=XRCC6PE=1SV=2	5	11.5	69.842	609	0	323.31	0	0	0	2185200	1676800	1667300	0	3	0	3	0	1843100	0.000420853
sp|P13639|EF2_HUMANElongationfactor2OS=HomosapiensGN=EEF2PE=1SV=4	sp|P13639|EF2_HUMANElongationfactor2OS=HomosapiensGN=EEF2PE=1SV=4	2	2.2	95.337	858	0.0035211	3.5463	0	0	0	866950	1024300	895090	0	3	0	3	0	928780	4.36206e-05
sp|P15311|EZRI_HUMANEzrinOS=HomosapiensGN=EZRPE=1SV=4	sp|P15311|EZRI_HUMANEzrinOS=HomosapiensGN=EZRPE=1SV=4	1	1.4	69.412	586	0.009901	0.70149	0	0	0	360040	413150	405270	0	3	0	3	0	392820	1.867e-05
sp|P17987|TCPA_HUMANT-complexprotein1subunitalphaOS=HomosapiensGN=TCP1PE=1SV=1	sp|P17987|TCPA_HUMANT-complexprotein1subunitalphaOS=HomosapiensGN=TCP1PE=1SV=1	1	2.7	60.343	556	0	13.514	0	0	0	200970	186870	148360	0	3	0	3	0	178733	0.000341472
sp|P18754|RCC1_HUMANRegulatorofchromosomecondensationOS=HomosapiensGN=RCC1PE=1SV=1	sp|P18754|RCC1_HUMANRegulatorofchromosomecondensationOS=HomosapiensGN=RCC1PE=1SV=1	1	2.4	44.969	421	0.0027397	1.1425	0	0	0	475390	426130	461490	0	3	0	3	0	454337	6.46438e-06
sp|P22314|UBA1_HUMANUbiquitin-likemodifier-activatingenzyme1OS=HomosapiensGN=UBA1PE=1SV=3	sp|P22314|UBA1_HUMANUbiquitin-likemodifier-activatingenzyme1OS=HomosapiensGN=UBA1PE=1SV=3	1	1.5	117.85	1058	0	16.862	0	0	0	108060	95117	81691	0	3	0	3	0	94956	0.000237568
sp|P23246|SFPQ_HUMANSplicingfactor,proline-andglutamine-richOS=HomosapiensGN=SFPQPE=1SV=2	sp|P23246|SFPQ_HUMANSplicingfactor,proline-andglutamine-richOS=HomosapiensGN=SFPQPE=1SV=2	11	18.5	76.149	707	0	74.096	0	0	0	1770600	2312400	2047200	0	3	0	3	0	2043400	0.00019819
sp|P23396|RS3_HUMAN40SribosomalproteinS3OS=HomosapiensGN=RPS3PE=1SV=2	sp|P23396|RS3_HUMAN40SribosomalproteinS3OS=HomosapiensGN=RPS3PE=1SV=2	1	5.3	26.688	243	0.0031546	2.2507	0	0	0	512510	502450	457910	0	3	0	3	0	490957	8.11747e-06
sp|P25705|ATPA_HUMANATPsynthasesubunitalpha,mitochondrialOS=HomosapiensGN=ATP5A1PE=1SV=1	sp|P25705|ATPA_HUMANATPsynthasesubunitalpha,mitochondrialOS=HomosapiensGN=ATP5A1PE=1SV=1	3	7.1	59.75	553	0	27.102	0	0	0	555430	528070	667890	0	3	0	3	0	583797	0.000167017
sp|P27635|RL10_HUMAN60SribosomalproteinL10OS=HomosapiensGN=RPL10PE=1SV=4	sp|P27635|RL10_HUMAN60SribosomalproteinL10OS=HomosapiensGN=RPL10PE=1SV=4	1	6.1	24.604	214	0.0030675	2.0286	0	0	0	358560	287210	245930	0	3	0	3	0	297233	0.000831287
sp|P28482|MK01_HUMANMitogen-activatedproteinkinase1OS=HomosapiensGN=MAPK1PE=1SV=3	sp|P28482|MK01_HUMANMitogen-activatedproteinkinase1OS=HomosapiensGN=MAPK1PE=1SV=3	1	3.9	41.389	360	0	7.8819	0	0	0	262060	208540	171350	0	3	0	3	0	213983	0.00124629
sp|P29692|EF1D_HUMANElongationfactor1-deltaOS=HomosapiensGN=EEF1DPE=1SV=5	sp|P29692|EF1D_HUMANElongationfactor1-deltaOS=HomosapiensGN=EEF1DPE=1SV=5	1	4.3	31.121	281	0.0036496	4.1436	0	0	0	833610	547390	531420	0	3	0	3	0	637473	0.00290137
sp|P32969|RL9_HUMAN60SribosomalproteinL9OS=HomosapiensGN=RPL9PE=1SV=1	sp|P32969|RL9_HUMAN60SribosomalproteinL9OS=HomosapiensGN=RPL9PE=1SV=1	1	9.9	21.863	192	0	24.848	0	0	0	1665700	1692300	1104800	0	3	0	3	0	1487600	0.00148193
sp|P36578|RL4_HUMAN60SribosomalproteinL4OS=HomosapiensGN=RPL4PE=1SV=5	sp|P36578|RL4_HUMAN60SribosomalproteinL4OS=HomosapiensGN=RPL4PE=1SV=5	4	9.8	47.697	427	0	16.757	0	0	0	8791700	9782500	12089000	0	3	0	3	0	1.02211e+07	0.000471373
sp|P39023|RL3_HUMAN60SribosomalproteinL3OS=HomosapiensGN=RPL3PE=1SV=2;sp|Q92901|RL3L_HUMAN60SribosomalproteinL3-likeOS=HomosapiensGN=RPL3LPE=2SV=3	sp|P39023|RL3_HUMAN60SribosomalproteinL3OS=HomosapiensGN=RPL3PE=1SV=2;sp|Q92901|RL3L_HUMAN60SribosomalproteinL3-likeOS=HomosapiensGN=RPL3LPE=2SV=3	2;1	4.7	46.108	403	0	11.004	0	0	0	411360	453960	483480	0	3	0	3	0	449600	2.77925e-05
sp|P40227|TCPZ_HUMANT-complexprotein1subunitzetaOS=HomosapiensGN=CCT6APE=1SV=3;sp|Q92526|TCPW_HUMANT-complexprotein1subunitzeta-2OS=HomosapiensGN=CCT6BPE=1SV=5	sp|P40227|TCPZ_HUMANT-complexprotein1subunitzetaOS=HomosapiensGN=CCT6APE=1SV=3;sp|Q92526|TCPW_HUMANT-complexprotein1subunitzeta-2OS=HomosapiensGN=CCT6BPE=1SV=5	2;1	3.8	58.024	531	0.003003	1.8847	0	0	0	880820	724370	712180	0	3	0	3	0	772457	0.000141759
sp|P40429|RL13A_HUMAN60SribosomalproteinL13aOS=HomosapiensGN=RPL13APE=1SV=2;sp|Q6NVV1|R13P3_HUMANPutative60SribosomalproteinL13aproteinRPL13AP3OS=HomosapiensGN=RPL13AP3PE=5SV=1	sp|P40429|RL13A_HUMAN60SribosomalproteinL13aOS=HomosapiensGN=RPL13APE=1SV=2;sp|Q6NVV1|R13P3_HUMANPutative60SribosomalproteinL13aproteinRPL13AP3OS=HomosapiensGN=RPL13AP3PE=5SV=1	4;2	19.7	23.577	203	0	18.936	0	0	0	4019700	3729500	3771700	0	3	0	3	0	3840300	1.84556e-06
sp|P40926|MDHM_HUMANMalatedehydrogenase,mitochondrialOS=HomosapiensGN=MDH2PE=1SV=3	sp|P40926|MDHM_HUMANMalatedehydrogenase,mitochondrialOS=HomosapiensGN=MDH2PE=1SV=3	1	3	35.503	338	0.0078534	0.91542	0	0	0	426190	382060	367320	0	3	0	3	0	391857	2.45641e-05
sp|P42167|LAP2B_HUMANLamina-associatedpolypeptide2,isoformsbeta/gammaOS=HomosapiensGN=TMPOPE=1SV=2;sp|P42166|LAP2A_HUMANLamina-associatedpolypeptide2,isoformalphaOS=HomosapiensGN=TMPOPE=1SV=2	sp|P42167|LAP2B_HUMANLamina-associatedpolypeptide2,isoformsbeta/gammaOS=HomosapiensGN=TMPOPE=1SV=2;sp|P42166|LAP2A_HUMANLamina-associatedpolypeptide2,isoformalphaOS=HomosapiensGN=TMPOPE=1SV=2	3;3	9.9	50.67	454	0	41.592	0	0	0	1994300	2335000	1893500	0	3	0	3	0	2.07427e+06	0.000100387
sp|P42766|RL35_HUMAN60SribosomalproteinL35OS=HomosapiensGN=RPL35PE=1SV=2	sp|P42766|RL35_HUMAN60SribosomalproteinL35OS=HomosapiensGN=RPL35PE=1SV=2	2	13.8	14.551	123	0.0034014	3.2151	0	0	0	13866000	11454000	11630000	0	3	0	3	0	1.23167e+07	9.22465e-05
sp|P46013|KI67_HUMANAntigenKI-67OS=HomosapiensGN=MKI67PE=1SV=2	sp|P46013|KI67_HUMANAntigenKI-67OS=HomosapiensGN=MKI67PE=1SV=2	9	4.3	358.69	3256	0	48.263	0	0	0	70772	43456	25302	0	3	0	3	0	46510	0.0244589
sp|P46776|RL27A_HUMAN60SribosomalproteinL27aOS=HomosapiensGN=RPL27APE=1SV=2	sp|P46776|RL27A_HUMAN60SribosomalproteinL27aOS=HomosapiensGN=RPL27APE=1SV=2	1	7.4	16.561	148	0.0033003	2.6927	0	0	0	1475100	1805700	1655200	0	3	0	3	0	1.64533e+06	6.67725e-05
sp|P46779|RL28_HUMAN60SribosomalproteinL28OS=HomosapiensGN=RPL28PE=1SV=3	sp|P46779|RL28_HUMAN60SribosomalproteinL28OS=HomosapiensGN=RPL28PE=1SV=3	1	8	15.747	137	0	6.0514	0	0	0	5394000	5860200	2209900	0	3	0	3	0	4.48803e+06	0.0173516
sp|P47914|RL29_HUMAN60SribosomalproteinL29OS=HomosapiensGN=RPL29PE=1SV=2	sp|P47914|RL29_HUMAN60SribosomalproteinL29OS=HomosapiensGN=RPL29PE=1SV=2	1	9.4	17.752	159	0	16.94	0	0	0	10529000	5614000	5915300	0	3	0	3	0	7.35277e+06	0.00985932
sp|P48741|HSP77_HUMANPutativeheatshock70kDaprotein7OS=HomosapiensGN=HSPA7PE=5SV=2;sp|P17066|HSP76_HUMANHeatshock70kDaprotein6OS=HomosapiensGN=HSPA6PE=1SV=2;sp|P54652|HSP72_HUMANHeatshock-related70kDaprotein2OS=HomosapiensGN=HSPA2PE=1SV=1;sp|P34931|HS71L_HUMANHeatshock70kDaprotein1-likeOS=HomosapiensGN=HSPA1LPE=1SV=2	sp|P48741|HSP77_HUMANPutativeheatshock70kDaprotein7OS=HomosapiensGN=HSPA7PE=5SV=2;sp|P17066|HSP76_HUMANHeatshock70kDaprotein6OS=HomosapiensGN=HSPA6PE=1SV=2;sp|P54652|HSP72_HUMANHeatshock-related70kDaprotein2OS=HomosapiensGN=HSPA2PE=1SV=1;sp|P34931|HS71L_HUMANHeatshock70kDaprotein1-likeOS=HomosapiensGN=HSPA1LPE=1SV=2	2;2;1;1	6.5	40.244	367	0	8.4858	0	0	0	2508200	2168100	2083800	0	3	0	3	0	2.25337e+06	6.44635e-05
sp|P49207|RL34_HUMAN60SribosomalproteinL34OS=HomosapiensGN=RPL34PE=1SV=3	sp|P49207|RL34_HUMAN60SribosomalproteinL34OS=HomosapiensGN=RPL34PE=1SV=3	2	13.7	13.293	117	0	16.246	0	0	0	2594900	2303200	2577400	0	3	0	3	0	2.49183e+06	1.22679e-05
sp|P49736|MCM2_HUMANDNAreplicationlicensingfactorMCM2OS=HomosapiensGN=MCM2PE=1SV=4	sp|P49736|MCM2_HUMANDNAreplicationlicensingfactorMCM2OS=HomosapiensGN=MCM2PE=1SV=4	1	1.4	101.89	904	0.0031153	2.1604	0	0	0	127290	87808	76527	0	3	0	3	0	97208.3	0.00321311
sp|P49790|NU153_HUMANNuclearporecomplexproteinNup153OS=HomosapiensGN=NUP153PE=1SV=2	sp|P49790|NU153_HUMANNuclearporecomplexproteinNup153OS=HomosapiensGN=NUP153PE=1SV=2	1	0.9	153.94	1475	0.0033333	2.7827	0	0	0	69127	66294	71820	0	3	0	3	0	69080.3	1.70082e-06
sp|P50991|TCPD_HUMANT-complexprotein1subunitdeltaOS=HomosapiensGN=CCT4PE=1SV=4	sp|P50991|TCPD_HUMANT-complexprotein1subunitdeltaOS=HomosapiensGN=CCT4PE=1SV=4	1	2.4	57.924	539	0	8.9971	0	0	0	272390	279580	203330	0	3	0	3	0	251767	0.000490428
sp|P52565|GDIR1_HUMANRhoGDP-dissociationinhibitor1OS=HomosapiensGN=ARHGDIAPE=1SV=3	sp|P52565|GDIR1_HUMANRhoGDP-dissociationinhibitor1OS=HomosapiensGN=ARHGDIAPE=1SV=3	2	23	23.207	204	0	22.529	0	0	0	2146500	599170	2478800	0	3	0	3	0	1741490	0.0396702
sp|P55072|TERA_HUMANTransitionalendoplasmicreticulumATPaseOS=HomosapiensGN=VCPPE=1SV=4	sp|P55072|TERA_HUMANTransitionalendoplasmicreticulumATPaseOS=HomosapiensGN=VCPPE=1SV=4	1	1.5	89.321	806	0.0028329	1.3908	0	0	0	128930	147240	155840	0	3	0	3	0	144003	5.42144e-05
sp|P55795|HNRH2_HUMANHeterogeneousnuclearribonucleoproteinH2OS=HomosapiensGN=HNRNPH2PE=1SV=1;sp|P31943|HNRH1_HUMANHeterogeneousnuclearribonucleoproteinHOS=HomosapiensGN=HNRNPH1PE=1SV=4	sp|P55795|HNRH2_HUMANHeterogeneousnuclearribonucleoproteinH2OS=HomosapiensGN=HNRNPH2PE=1SV=1;sp|P31943|HNRH1_HUMANHeterogeneousnuclearribonucleoproteinHOS=HomosapiensGN=HNRNPH1PE=1SV=4	2;2	7.3	49.263	449	0	16.732	0	0	0	475560	341140	392100	0	3	0	3	0	402933	0.000504177
sp|P56182|RRP1_HUMANRibosomalRNAprocessingprotein1homologAOS=HomosapiensGN=RRP1PE=1SV=1	sp|P56182|RRP1_HUMANRibosomalRNAprocessingprotein1homologAOS=HomosapiensGN=RRP1PE=1SV=1	6	14.3	52.839	461	0	58.872	0	0	0	288280	337470	243430	0	3	0	3	0	289727	0.000437203
sp|P60842|IF4A1_HUMANEukaryoticinitiationfactor4A-IOS=HomosapiensGN=EIF4A1PE=1SV=1;sp|Q14240|IF4A2_HUMANEukaryoticinitiationfactor4A-IIOS=HomosapiensGN=EIF4A2PE=1SV=2	sp|P60842|IF4A1_HUMANEukaryoticinitiationfactor4A-IOS=HomosapiensGN=EIF4A1PE=1SV=1;sp|Q14240|IF4A2_HUMANEukaryoticinitiationfactor4A-IIOS=HomosapiensGN=EIF4A2PE=1SV=2	1;1	3.4	46.153	406	0	12.141	0	0	0	617810	663580	629240	0	3	0	3	0	636877	1.30081e-06
sp|P61313|RL15_HUMAN60SribosomalproteinL15OS=HomosapiensGN=RPL15PE=1SV=2	sp|P61313|RL15_HUMAN60SribosomalproteinL15OS=HomosapiensGN=RPL15PE=1SV=2	2	11.3	24.146	204	0	21.559	0	0	0	7417900	8214700	7213700	0	3	0	3	0	7.61543e+06	1.53488e-05
sp|P61956|SUMO2_HUMANSmallubiquitin-relatedmodifier2OS=HomosapiensGN=SUMO2PE=1SV=3;sp|Q6EEV6|SUMO4_HUMANSmallubiquitin-relatedmodifier4OS=HomosapiensGN=SUMO4PE=1SV=2;sp|P55854|SUMO3_HUMANSmallubiquitin-relatedmodifier3OS=HomosapiensGN=SUMO3PE=1SV=2	sp|P61956|SUMO2_HUMANSmallubiquitin-relatedmodifier2OS=HomosapiensGN=SUMO2PE=1SV=3;sp|Q6EEV6|SUMO4_HUMANSmallubiquitin-relatedmodifier4OS=HomosapiensGN=SUMO4PE=1SV=2;sp|P55854|SUMO3_HUMANSmallubiquitin-relatedmodifier3OS=HomosapiensGN=SUMO3PE=1SV=2	2;1;1	23.2	10.871	95	0	13.316	0	0	0	10638000	10215000	12089000	0	3	0	3	0	1.09807e+07	4.20423e-05
sp|P62241|RS8_HUMAN40SribosomalproteinS8OS=HomosapiensGN=RPS8PE=1SV=2	sp|P62241|RS8_HUMAN40SribosomalproteinS8OS=HomosapiensGN=RPS8PE=1SV=2	2	11.5	24.205	208	0	54.855	0	0	0	1762900	1552200	1741800	0	3	0	3	0	1.68563e+06	1.48145e-05
sp|P62316|SMD2_HUMANSmallnuclearribonucleoproteinSmD2OS=HomosapiensGN=SNRPD2PE=1SV=1	sp|P62316|SMD2_HUMANSmallnuclearribonucleoproteinSmD2OS=HomosapiensGN=SNRPD2PE=1SV=1	1	8.5	13.527	118	0.0028818	1.5077	0	0	0	1101800	1144200	859570	0	3	0	3	0	1035190	0.000307622
sp|P62424|RL7A_HUMAN60SribosomalproteinL7aOS=HomosapiensGN=RPL7APE=1SV=2	sp|P62424|RL7A_HUMAN60SribosomalproteinL7aOS=HomosapiensGN=RPL7APE=1SV=2	4	15.4	29.995	266	0	10.839	0	0	0	10158000	9546700	10606000	0	3	0	3	0	1.01036e+07	5.08336e-06
sp|P62753|RS6_HUMAN40SribosomalproteinS6OS=HomosapiensGN=RPS6PE=1SV=1	sp|P62753|RS6_HUMAN40SribosomalproteinS6OS=HomosapiensGN=RPS6PE=1SV=1	3	14.1	28.68	249	0	38.544	0	0	0	11842000	12233000	11691000	0	3	0	3	0	11922000	2.01767e-07
sp|P62913|RL11_HUMAN60SribosomalproteinL11OS=HomosapiensGN=RPL11PE=1SV=2	sp|P62913|RL11_HUMAN60SribosomalproteinL11OS=HomosapiensGN=RPL11PE=1SV=2	1	7.9	20.252	178	0	9.4092	0	0	0	883540	842820	1102000	0	3	0	3	0	942787	0.000303548
sp|P62917|RL8_HUMAN60SribosomalproteinL8OS=HomosapiensGN=RPL8PE=1SV=2	sp|P62917|RL8_HUMAN60SribosomalproteinL8OS=HomosapiensGN=RPL8PE=1SV=2	2	7	28.024	257	0.0034722	3.4552	0	0	0	5089800	4954600	5696400	0	3	0	3	0	5.24693e+06	2.1162e-05
sp|P63313|TYB10_HUMANThymosinbeta-10OS=HomosapiensGN=TMSB10PE=1SV=2	sp|P63313|TYB10_HUMANThymosinbeta-10OS=HomosapiensGN=TMSB10PE=1SV=2	1	31.8	5.0256	44	0	9.1625	0	0	0	12927000	14026000	15371000	0	3	0	3	0	14108000	3.71561e-05
sp|P68371|TBB4B_HUMANTubulinbeta-4BchainOS=HomosapiensGN=TUBB4BPE=1SV=1;sp|Q3ZCM7|TBB8_HUMANTubulinbeta-8chainOS=HomosapiensGN=TUBB8PE=1SV=2;sp|P04350|TBB4A_HUMANTubulinbeta-4AchainOS=HomosapiensGN=TUBB4APE=1SV=2	sp|P68371|TBB4B_HUMANTubulinbeta-4BchainOS=HomosapiensGN=TUBB4BPE=1SV=1;sp|Q3ZCM7|TBB8_HUMANTubulinbeta-8chainOS=HomosapiensGN=TUBB8PE=1SV=2;sp|P04350|TBB4A_HUMANTubulinbeta-4AchainOS=HomosapiensGN=TUBB4APE=1SV=2	2;1;1	6.1	49.83	445	0.003663	4.2217	0	0	0	362090	383810	264600	0	3	0	3	0	336833	0.000779072
sp|P78527|PRKDC_HUMANDNA-dependentproteinkinasecatalyticsubunitOS=HomosapiensGN=PRKDCPE=1SV=3	sp|P78527|PRKDC_HUMANDNA-dependentproteinkinasecatalyticsubunitOS=HomosapiensGN=PRKDCPE=1SV=3	6	1.7	469.08	4128	0	32.209	0	0	0	127200	158350	102840	0	3	0	3	0	129463	0.00128734
sp|P84098|RL19_HUMAN60SribosomalproteinL19OS=HomosapiensGN=RPL19PE=1SV=1	sp|P84098|RL19_HUMAN60SribosomalproteinL19OS=HomosapiensGN=RPL19PE=1SV=1	3	16.8	23.466	196	0	29.999	0	0	0	4214100	4801800	4683300	0	3	0	3	0	4566400	1.41606e-05
sp|Q01130|SRSF2_HUMANSerine/arginine-richsplicingfactor2OS=HomosapiensGN=SRSF2PE=1SV=4;sp|Q9BRL6|SRSF8_HUMANSerine/arginine-richsplicingfactor8OS=HomosapiensGN=SRSF8PE=1SV=1	sp|Q01130|SRSF2_HUMANSerine/arginine-richsplicingfactor2OS=HomosapiensGN=SRSF2PE=1SV=4;sp|Q9BRL6|SRSF8_HUMANSerine/arginine-richsplicingfactor8OS=HomosapiensGN=SRSF8PE=1SV=1	4;2	17.6	25.476	221	0	33.391	0	0	0	7805300	8117200	7686300	0	3	0	3	0	7869600	4.25481e-07
sp|Q01844|EWS_HUMANRNA-bindingproteinEWSOS=HomosapiensGN=EWSR1PE=1SV=1	sp|Q01844|EWS_HUMANRNA-bindingproteinEWSOS=HomosapiensGN=EWSR1PE=1SV=1	1	2.1	68.477	656	0.0032787	2.6441	0	0	0	433160	474670	550290	0	3	0	3	0	486040	0.000143785
sp|Q02878|RL6_HUMAN60SribosomalproteinL6OS=HomosapiensGN=RPL6PE=1SV=3	sp|Q02878|RL6_HUMAN60SribosomalproteinL6OS=HomosapiensGN=RPL6PE=1SV=3	7	20.8	32.728	288	0	6.0507	0	0	0	6059000	6472900	7260200	0	3	0	3	0	6.59737e+06	4.78732e-05
sp|Q03252|LMNB2_HUMANLamin-B2OS=HomosapiensGN=LMNB2PE=1SV=3	sp|Q03252|LMNB2_HUMANLamin-B2OS=HomosapiensGN=LMNB2PE=1SV=3	4	7.7	67.688	600	0	15.769	0	0	0	760530	562530	248180	0	3	0	3	0	523747	0.0246472
sp|Q07666|KHDR1_HUMANKHdomain-containing,RNA-binding,signaltransduction-associatedprotein1OS=HomosapiensGN=KHDRBS1PE=1SV=1	sp|Q07666|KHDR1_HUMANKHdomain-containing,RNA-binding,signaltransduction-associatedprotein1OS=HomosapiensGN=KHDRBS1PE=1SV=1	1	2.3	48.227	443	0.0053476	0.9869	0	0	0	1405600	1223300	960200	0	3	0	3	0	1.19637e+06	0.000758115
sp|Q12906|ILF3_HUMANInterleukinenhancer-bindingfactor3OS=HomosapiensGN=ILF3PE=1SV=3	sp|Q12906|ILF3_HUMANInterleukinenhancer-bindingfactor3OS=HomosapiensGN=ILF3PE=1SV=3	2	3.1	95.337	894	0	13.684	0	0	0	220940	243880	196970	0	3	0	3	0	220597	8.31304e-05
sp|Q13242|SRSF9_HUMANSerine/arginine-richsplicingfactor9OS=HomosapiensGN=SRSF9PE=1SV=1	sp|Q13242|SRSF9_HUMANSerine/arginine-richsplicingfactor9OS=HomosapiensGN=SRSF9PE=1SV=1	1	5	25.542	221	0.0053619	1.026	0	0	0	505200	615650	665170	0	3	0	3	0	595340	0.000229011
sp|Q13247|SRSF6_HUMANSerine/arginine-richsplicingfactor6OS=HomosapiensGN=SRSF6PE=1SV=2;sp|Q13243|SRSF5_HUMANSerine/arginine-richsplicingfactor5OS=HomosapiensGN=SRSF5PE=1SV=1;sp|Q08170|SRSF4_HUMANSerine/arginine-richsplicingfactor4OS=HomosapiensGN=SRSF4PE=1SV=2	sp|Q13247|SRSF6_HUMANSerine/arginine-richsplicingfactor6OS=HomosapiensGN=SRSF6PE=1SV=2;sp|Q13243|SRSF5_HUMANSerine/arginine-richsplicingfactor5OS=HomosapiensGN=SRSF5PE=1SV=1;sp|Q08170|SRSF4_HUMANSerine/arginine-richsplicingfactor4OS=HomosapiensGN=SRSF4PE=1SV=2	2;1;1	5.2	39.586	344	0.0027933	1.3025	0	0	0	2092200	1824200	1764700	0	3	0	3	0	1893700	4.71317e-05
sp|Q13765|NACA_HUMANNascentpolypeptide-associatedcomplexsubunitalphaOS=HomosapiensGN=NACAPE=1SV=1;sp|E9PAV3|NACAM_HUMANNascentpolypeptide-associatedcomplexsubunitalpha,muscle-specificformOS=HomosapiensGN=NACAPE=1SV=1	sp|Q13765|NACA_HUMANNascentpolypeptide-associatedcomplexsubunitalphaOS=HomosapiensGN=NACAPE=1SV=1;sp|E9PAV3|NACAM_HUMANNascentpolypeptide-associatedcomplexsubunitalpha,muscle-specificformOS=HomosapiensGN=NACAPE=1SV=1	2;2	13	23.384	215	0	14.534	0	0	0	678080	1014100	937710	0	3	0	3	0	876630	0.000995604
sp|Q14019|COTL1_HUMANCoactosin-likeproteinOS=HomosapiensGN=COTL1PE=1SV=3	sp|Q14019|COTL1_HUMANCoactosin-likeproteinOS=HomosapiensGN=COTL1PE=1SV=3	1	7.7	15.945	142	0.0031447	2.2359	0	0	0	667590	664360	634450	0	3	0	3	0	655467	4.01926e-07
sp|Q14684|RRP1B_HUMANRibosomalRNAprocessingprotein1homologBOS=HomosapiensGN=RRP1BPE=1SV=3	sp|Q14684|RRP1B_HUMANRibosomalRNAprocessingprotein1homologBOS=HomosapiensGN=RRP1BPE=1SV=3	7	13.2	84.427	758	0	64.238	0	0	0	328620	186390	224470	0	3	0	3	0	246493	0.00439859
sp|Q15005|SPCS2_HUMANSignalpeptidasecomplexsubunit2OS=HomosapiensGN=SPCS2PE=1SV=3	sp|Q15005|SPCS2_HUMANSignalpeptidasecomplexsubunit2OS=HomosapiensGN=SPCS2PE=1SV=3	1	4	25.003	226	0.0029586	1.7092	0	0	0	851600	303400	385580	0	3	0	3	0	513527	0.0396097
sp|Q15020|SART3_HUMANSquamouscellcarcinomaantigenrecognizedbyT-cells3OS=HomosapiensGN=SART3PE=1SV=1	sp|Q15020|SART3_HUMANSquamouscellcarcinomaantigenrecognizedbyT-cells3OS=HomosapiensGN=SART3PE=1SV=1	2	5	109.93	963	0	31.359	0	0	0	209650	231740	93968	0	3	0	3	0	178453	0.0139501
sp|Q15149|PLEC_HUMANPlectinOS=HomosapiensGN=PLECPE=1SV=3	sp|Q15149|PLEC_HUMANPlectinOS=HomosapiensGN=PLECPE=1SV=3	3	1	531.78	4684	0	7.5078	0	0	0	31758	27418	29112	0	3	0	3	0	29429.3	2.00971e-05
sp|Q15233|NONO_HUMANNon-POUdomain-containingoctamer-bindingproteinOS=HomosapiensGN=NONOPE=1SV=4	sp|Q15233|NONO_HUMANNon-POUdomain-containingoctamer-bindingproteinOS=HomosapiensGN=NONOPE=1SV=4	10	30.6	54.231	471	0	126.76	0	0	0	316090	215300	269210	0	3	0	3	0	266867	0.000787009
sp|Q15269|PWP2_HUMANPeriodictryptophanprotein2homologOS=HomosapiensGN=PWP2PE=1SV=2	sp|Q15269|PWP2_HUMANPeriodictryptophanprotein2homologOS=HomosapiensGN=PWP2PE=1SV=2	2	2.7	102.45	919	0	16.909	0	0	0	174230	94622	125240	0	3	0	3	0	131364	0.00478405
sp|Q15365|PCBP1_HUMANPoly(rC)-bindingprotein1OS=HomosapiensGN=PCBP1PE=1SV=2	sp|Q15365|PCBP1_HUMANPoly(rC)-bindingprotein1OS=HomosapiensGN=PCBP1PE=1SV=2	2	8.7	37.497	356	0	116.18	0	0	0	893040	1088400	790150	0	3	0	3	0	923863	0.000454526
sp|Q15366|PCBP2_HUMANPoly(rC)-bindingprotein2OS=HomosapiensGN=PCBP2PE=1SV=1;sp|P57721|PCBP3_HUMANPoly(rC)-bindingprotein3OS=HomosapiensGN=PCBP3PE=2SV=2	sp|Q15366|PCBP2_HUMANPoly(rC)-bindingprotein2OS=HomosapiensGN=PCBP2PE=1SV=1;sp|P57721|PCBP3_HUMANPoly(rC)-bindingprotein3OS=HomosapiensGN=PCBP3PE=2SV=2	2;1	8.5	38.58	365	0.0054054	1.086	0	0	0	317700	514280	460860	0	3	0	3	0	430947	0.00183111
sp|Q15717|ELAV1_HUMANELAV-likeprotein1OS=HomosapiensGN=ELAVL1PE=1SV=2	sp|Q15717|ELAV1_HUMANELAV-likeprotein1OS=HomosapiensGN=ELAVL1PE=1SV=2	1	3.4	36.091	326	0	4.9409	0	0	0	742190	1091100	1006200	0	3	0	3	0	946497	0.000840321
sp|Q16531|DDB1_HUMANDNAdamage-bindingprotein1OS=HomosapiensGN=DDB1PE=1SV=1	sp|Q16531|DDB1_HUMANDNAdamage-bindingprotein1OS=HomosapiensGN=DDB1PE=1SV=1	1	2.6	126.97	1140	0	95.199	0	0	0	255140	281510	246380	0	3	0	3	0	261010	1.58861e-05
sp|Q16891|MIC60_HUMANMICOScomplexsubunitMIC60OS=HomosapiensGN=IMMTPE=1SV=1	sp|Q16891|MIC60_HUMANMICOScomplexsubunitMIC60OS=HomosapiensGN=IMMTPE=1SV=1	1	2.5	83.677	758	0.0029155	1.6182	0	0	0	97777	90957	78056	0	3	0	3	0	88930	0.000104296
sp|Q17RG1|KCD19_HUMANBTB/POZdomain-containingproteinKCTD19OS=HomosapiensGN=KCTD19PE=2SV=1	sp|Q17RG1|KCD19_HUMANBTB/POZdomain-containingproteinKCTD19OS=HomosapiensGN=KCTD19PE=2SV=1	1	1.1	104.94	926	0.0077519	0.85907	0	0	0	1338700	1397800	1179300	0	3	0	3	0	1.30527e+06	3.68602e-05
sp|Q2TAY7|SMU1_HUMANWD40repeat-containingproteinSMU1OS=HomosapiensGN=SMU1PE=1SV=2	sp|Q2TAY7|SMU1_HUMANWD40repeat-containingproteinSMU1OS=HomosapiensGN=SMU1PE=1SV=2	1	2.1	57.543	513	0.0035971	3.9377	0	0	0	152620	143460	182120	0	3	0	3	0	159400	0.000166034
sp|Q8IY81|SPB1_HUMANpre-rRNAprocessingproteinFTSJ3OS=HomosapiensGN=FTSJ3PE=1SV=2	sp|Q8IY81|SPB1_HUMANpre-rRNAprocessingproteinFTSJ3OS=HomosapiensGN=FTSJ3PE=1SV=2	6	9.1	96.557	847	0	31.12	0	0	0	214310	582260	424430	0	3	0	3	0	407000	0.0187959
sp|Q8NI36|WDR36_HUMANWDrepeat-containingprotein36OS=HomosapiensGN=WDR36PE=1SV=1	sp|Q8NI36|WDR36_HUMANWDrepeat-containingprotein36OS=HomosapiensGN=WDR36PE=1SV=1	3	3.3	105.32	951	0	36.168	0	0	0	355720	407640	387890	0	3	0	3	0	383750	1.43502e-05
sp|Q8TDD1|DDX54_HUMANATP-dependentRNAhelicaseDDX54OS=HomosapiensGN=DDX54PE=1SV=2	sp|Q8TDD1|DDX54_HUMANATP-dependentRNAhelicaseDDX54OS=HomosapiensGN=DDX54PE=1SV=2	3	4.3	98.594	881	0	48.515	0	0	0	107610	372100	254680	0	3	0	3	0	244797	0.0329172
sp|Q92797|SYMPK_HUMANSymplekinOS=HomosapiensGN=SYMPKPE=1SV=2	sp|Q92797|SYMPK_HUMANSymplekinOS=HomosapiensGN=SYMPKPE=1SV=2	1	0.8	141.15	1274	0.0032468	2.5721	0	0	0	56291	46275	43816	0	3	0	3	0	48794	0.000215388
sp|Q92804|RBP56_HUMANTATA-bindingprotein-associatedfactor2NOS=HomosapiensGN=TAF15PE=1SV=1	sp|Q92804|RBP56_HUMANTATA-bindingprotein-associatedfactor2NOS=HomosapiensGN=TAF15PE=1SV=1	2	4.1	61.829	592	0	10.699	0	0	0	690260	674660	763600	0	3	0	3	0	709507	1.32502e-05
sp|Q92945|FUBP2_HUMANFarupstreamelement-bindingprotein2OS=HomosapiensGN=KHSRPPE=1SV=4	sp|Q92945|FUBP2_HUMANFarupstreamelement-bindingprotein2OS=HomosapiensGN=KHSRPPE=1SV=4	4	10.1	73.114	711	0	304.69	0	0	0	740220	702340	627790	0	3	0	3	0	690117	3.0995e-05
sp|Q96AE4|FUBP1_HUMANFarupstreamelement-bindingprotein1OS=HomosapiensGN=FUBP1PE=1SV=3	sp|Q96AE4|FUBP1_HUMANFarupstreamelement-bindingprotein1OS=HomosapiensGN=FUBP1PE=1SV=3	1	2	67.56	644	0.0036765	4.3603	0	0	0	194430	249740	194590	0	3	0	3	0	212920	0.000319275
sp|Q96G03|PGM2_HUMANPhosphoglucomutase-2OS=HomosapiensGN=PGM2PE=1SV=4	sp|Q96G03|PGM2_HUMANPhosphoglucomutase-2OS=HomosapiensGN=PGM2PE=1SV=4	1	2.1	68.283	612	0.0032258	2.4861	0	0	0	64950	54961	41243	0	3	0	3	0	53718	0.00144543
sp|Q99460|PSMD1_HUMAN26Sproteasomenon-ATPaseregulatorysubunit1OS=HomosapiensGN=PSMD1PE=1SV=2	sp|Q99460|PSMD1_HUMAN26Sproteasomenon-ATPaseregulatorysubunit1OS=HomosapiensGN=PSMD1PE=1SV=2	1	3.5	105.84	953	0.0028409	1.4336	0	0	0	148410	87256	84833	0	3	0	3	0	106833	0.00680948
sp|Q99623|PHB2_HUMANProhibitin-2OS=HomosapiensGN=PHB2PE=1SV=2	sp|Q99623|PHB2_HUMANProhibitin-2OS=HomosapiensGN=PHB2PE=1SV=2	1	4	33.296	299	0.0027473	1.1698	0	0	0	368900	334290	308380	0	3	0	3	0	337190	4.30589e-05
sp|Q99848|EBP2_HUMANProbablerRNA-processingproteinEBP2OS=HomosapiensGN=EBNA1BP2PE=1SV=2	sp|Q99848|EBP2_HUMANProbablerRNA-processingproteinEBP2OS=HomosapiensGN=EBNA1BP2PE=1SV=2	5	16.7	34.852	306	0	91.729	0	0	0	514440	539650	787150	0	3	0	3	0	613747	0.00212984
sp|Q99880|H2B1L_HUMANHistoneH2Btype1-LOS=HomosapiensGN=HIST1H2BLPE=1SV=3;sp|Q8N257|H2B3B_HUMANHistoneH2Btype3-BOS=HomosapiensGN=HIST3H2BBPE=1SV=3;sp|Q96A08|H2B1A_HUMANHistoneH2Btype1-AOS=HomosapiensGN=HIST1H2BAPE=1SV=3	sp|Q99880|H2B1L_HUMANHistoneH2Btype1-LOS=HomosapiensGN=HIST1H2BLPE=1SV=3;sp|Q8N257|H2B3B_HUMANHistoneH2Btype3-BOS=HomosapiensGN=HIST3H2BBPE=1SV=3;sp|Q96A08|H2B1A_HUMANHistoneH2Btype1-AOS=HomosapiensGN=HIST1H2BAPE=1SV=3	6;5;5	45.2	13.952	126	1	-2	0	0	0	745820	1029600	1096200	0	3	0	3	0	957207	0.000876956
sp|Q9H0S4|DDX47_HUMANProbableATP-dependentRNAhelicaseDDX47OS=HomosapiensGN=DDX47PE=1SV=1	sp|Q9H0S4|DDX47_HUMANProbableATP-dependentRNAhelicaseDDX47OS=HomosapiensGN=DDX47PE=1SV=1	3	10.1	50.646	455	0	32.14	0	0	0	446980	435950	696370	0	3	0	3	0	526433	0.00345964
sp|Q9NR30|DDX21_HUMANNucleolarRNAhelicase2OS=HomosapiensGN=DDX21PE=1SV=5;sp|Q9BQ39|DDX50_HUMANATP-dependentRNAhelicaseDDX50OS=HomosapiensGN=DDX50PE=1SV=1	sp|Q9NR30|DDX21_HUMANNucleolarRNAhelicase2OS=HomosapiensGN=DDX21PE=1SV=5	16;1	25.2	87.343	783	0	154.19	0	0	0	2133800	1296800	2976200	0	3	0	3	0	2135600	0.0116449
sp|Q9NYF8|BCLF1_HUMANBcl-2-associatedtranscriptionfactor1OS=HomosapiensGN=BCLAF1PE=1SV=2	sp|Q9NYF8|BCLF1_HUMANBcl-2-associatedtranscriptionfactor1OS=HomosapiensGN=BCLAF1PE=1SV=2	2	2.5	106.12	920	0.0079787	0.96691	0	0	0	134220	135860	92813	0	3	0	3	0	120964	0.00100953
sp|Q9UHV5|RPGFL_HUMANRapguaninenucleotideexchangefactor-like1OS=HomosapiensGN=RAPGEFL1PE=1SV=2	sp|Q9UHV5|RPGFL_HUMANRapguaninenucleotideexchangefactor-like1OS=HomosapiensGN=RAPGEFL1PE=1SV=2	1	3	73.264	662	0.0027855	1.287	0	0	0	1369800	1435700	1408900	0	3	0	3	0	1404800	2.06236e-07
sp|Q9UL25|RAB21_HUMANRas-relatedproteinRab-21OS=HomosapiensGN=RAB21PE=1SV=3	sp|Q9UL25|RAB21_HUMANRas-relatedproteinRab-21OS=HomosapiensGN=RAB21PE=1SV=3	1	6.7	24.347	225	0	28.237	0	0	0	438360	408680	398040	0	3	0	3	0	415027	4.25991e-06
sp|Q9Y230|RUVB2_HUMANRuvB-like2OS=HomosapiensGN=RUVBL2PE=1SV=3	sp|Q9Y230|RUVB2_HUMANRuvB-like2OS=HomosapiensGN=RUVBL2PE=1SV=3	2	4.3	51.156	463	0.0031949	2.3821	0	0	0	544220	361520	386890	0	3	0	3	0	430877	0.00165694
sp|Q9Y265|RUVB1_HUMANRuvB-like1OS=HomosapiensGN=RUVBL1PE=1SV=1	sp|Q9Y265|RUVB1_HUMANRuvB-like1OS=HomosapiensGN=RUVBL1PE=1SV=1	2	5	50.227	456	0	7.5639	0	0	0	743290	468780	746280	0	3	0	3	0	652783	0.00208402
sp|Q9Y2X3|NOP58_HUMANNucleolarprotein58OS=HomosapiensGN=NOP58PE=1SV=1	sp|Q9Y2X3|NOP58_HUMANNucleolarprotein58OS=HomosapiensGN=NOP58PE=1SV=1	6	14.2	59.578	529	0	69.712	0	0	0	1291900	2258700	2149600	0	3	0	3	0	1.90007e+06	0.00341074
sp|Q9Y383|LC7L2_HUMANPutativeRNA-bindingproteinLuc7-like2OS=HomosapiensGN=LUC7L2PE=1SV=2	sp|Q9Y383|LC7L2_HUMANPutativeRNA-bindingproteinLuc7-like2OS=HomosapiensGN=LUC7L2PE=1SV=2	3	7.4	46.513	392	0	8.2245	0	0	0	616560	545540	551230	0	3	0	3	0	571110	1.5039e-05
sp|Q9Y3B9|RRP15_HUMANRRP15-likeproteinOS=HomosapiensGN=RRP15PE=1SV=2	sp|Q9Y3B9|RRP15_HUMANRRP15-likeproteinOS=HomosapiensGN=RRP15PE=1SV=2	4	12.8	31.484	282	0	10.325	0	0	0	973230	849110	918370	0	3	0	3	0	913570	1.4178e-05
sp|Q9Y3T9|NOC2L_HUMANNucleolarcomplexprotein2homologOS=HomosapiensGN=NOC2LPE=1SV=4	sp|Q9Y3T9|NOC2L_HUMANNucleolarcomplexprotein2homologOS=HomosapiensGN=NOC2LPE=1SV=4	4	6.3	84.918	749	0	27.921	0	0	0	169320	232070	180480	0	3	0	3	0	193957	0.000554346
sp|Q9Y3U8|RL36_HUMAN60SribosomalproteinL36OS=HomosapiensGN=RPL36PE=1SV=3	sp|Q9Y3U8|RL36_HUMAN60SribosomalproteinL36OS=HomosapiensGN=RPL36PE=1SV=3	1	8.6	12.254	105	0	5.2786	0	0	0	27237000	28061000	25542000	0	3	0	3	0	2.69467e+07	3.42323e-06
sp|P02545|LMNA_HUMANPrelamin-A/COS=HomosapiensGN=LMNAPE=1SV=1	sp|P02545|LMNA_HUMANPrelamin-A/COS=HomosapiensGN=LMNAPE=1SV=1	16	28	74.139	664	0	323.31	0	0	31527	30339000	28052000	27177000	0	2	0	2	10509	2.85227e+07	7.11807e-06
sp|Q06830|PRDX1_HUMANPeroxiredoxin-1OS=HomosapiensGN=PRDX1PE=1SV=1;sp|P32119|PRDX2_HUMANPeroxiredoxin-2OS=HomosapiensGN=PRDX2PE=1SV=5;sp|Q13162|PRDX4_HUMANPeroxiredoxin-4OS=HomosapiensGN=PRDX4PE=1SV=1	sp|Q06830|PRDX1_HUMANPeroxiredoxin-1OS=HomosapiensGN=PRDX1PE=1SV=1	5;1;1	23.6	22.11	199	0	13.691	0	0	45177	5255000	8946300	9389100	0	2	0	2	15059	7.86347e+06	0.00390981
sp|Q16629|SRSF7_HUMANSerine/arginine-richsplicingfactor7OS=HomosapiensGN=SRSF7PE=1SV=1	sp|Q16629|SRSF7_HUMANSerine/arginine-richsplicingfactor7OS=HomosapiensGN=SRSF7PE=1SV=1	2	8	27.366	238	0.0031746	2.3759	0	10851	0	960550	1000300	988620	0	2	0	2	3617	983157	1.50844e-07
sp|Q9Y5B9|SP16H_HUMANFACTcomplexsubunitSPT16OS=HomosapiensGN=SUPT16HPE=1SV=1	sp|Q9Y5B9|SP16H_HUMANFACTcomplexsubunitSPT16OS=HomosapiensGN=SUPT16HPE=1SV=1	11	11.4	119.91	1047	0	43.448	15031	0	0	885750	880500	653260	0	2	0	2	5010.33	806503	0.000476295
sp|P49327|FAS_HUMANFattyacidsynthaseOS=HomosapiensGN=FASNPE=1SV=3	sp|P49327|FAS_HUMANFattyacidsynthaseOS=HomosapiensGN=FASNPE=1SV=3	4	2	273.42	2511	0	21.486	0	6928.7	0	266050	273650	163050	0	2	0	2	2309.57	234250	0.0029078
sp|Q5VTE0|EF1A3_HUMANPutativeelongationfactor1-alpha-like3OS=HomosapiensGN=EEF1A1P5PE=5SV=1;sp|P68104|EF1A1_HUMANElongationfactor1-alpha1OS=HomosapiensGN=EEF1A1PE=1SV=1;sp|Q05639|EF1A2_HUMANElongationfactor1-alpha2OS=HomosapiensGN=EEF1A2PE=1SV=1	sp|Q5VTE0|EF1A3_HUMANPutativeelongationfactor1-alpha-like3OS=HomosapiensGN=EEF1A1P5PE=5SV=1;sp|P68104|EF1A1_HUMANElongationfactor1-alpha1OS=HomosapiensGN=EEF1A1PE=1SV=1;sp|Q05639|EF1A2_HUMANElongationfactor1-alpha2OS=HomosapiensGN=EEF1A2PE=1SV=1	5;5;3	13.4	50.184	462	0	84.586	392670	42987	85593	11522000	12702000	12940000	0	0	0	0	173750	12388000	1.11544e-05
sp|Q9UQ80|PA2G4_HUMANProliferation-associatedprotein2G4OS=HomosapiensGN=PA2G4PE=1SV=3	sp|Q9UQ80|PA2G4_HUMANProliferation-associatedprotein2G4OS=HomosapiensGN=PA2G4PE=1SV=3	4	12.4	43.786	394	0	47.897	78476	0	0	2013800	1698600	1803600	0	2	0	2	26158.7	1.83867e+06	4.68978e-05
sp|O76021|RL1D1_HUMANRibosomalL1domain-containingprotein1OS=HomosapiensGN=RSL1D1PE=1SV=3	sp|O76021|RL1D1_HUMANRibosomalL1domain-containingprotein1OS=HomosapiensGN=RSL1D1PE=1SV=3	12	24.9	54.972	490	0	323.31	188690	0	0	4073100	4103900	4292200	0	2	0	2	62896.7	4156400	1.59167e-06
sp|P07437|TBB5_HUMANTubulinbetachainOS=HomosapiensGN=TUBBPE=1SV=2;sp|Q9BVA1|TBB2B_HUMANTubulinbeta-2BchainOS=HomosapiensGN=TUBB2BPE=1SV=1;sp|Q13885|TBB2A_HUMANTubulinbeta-2AchainOS=HomosapiensGN=TUBB2APE=1SV=1;sp|Q13509|TBB3_HUMANTubulinbeta-3chainOS=HomosapiensGN=TUBB3PE=1SV=2	sp|P07437|TBB5_HUMANTubulinbetachainOS=HomosapiensGN=TUBBPE=1SV=2;sp|Q9BVA1|TBB2B_HUMANTubulinbeta-2BchainOS=HomosapiensGN=TUBB2BPE=1SV=1;sp|Q13885|TBB2A_HUMANTubulinbeta-2AchainOS=HomosapiensGN=TUBB2APE=1SV=1;sp|Q13509|TBB3_HUMANTubulinbeta-3chainOS=HomosapiensGN=TUBB3PE=1SV=2	2;2;2;1	6.1	49.67	444	0	16.906	267880	0	0	4527300	5173600	4681900	0	2	0	2	89293.3	4.79427e+06	2.54854e-05
sp|P52272|HNRPM_HUMANHeterogeneousnuclearribonucleoproteinMOS=HomosapiensGN=HNRNPMPE=1SV=3	sp|P52272|HNRPM_HUMANHeterogeneousnuclearribonucleoproteinMOS=HomosapiensGN=HNRNPMPE=1SV=3	7	10.8	77.515	730	0	92.372	0	139540	0	2091000	2508300	2507000	0	2	0	2	46513.3	2.36877e+06	9.24755e-05
sp|Q71DI3|H32_HUMANHistoneH3.2OS=HomosapiensGN=HIST2H3APE=1SV=3;sp|Q16695|H31T_HUMANHistoneH3.1tOS=HomosapiensGN=HIST3H3PE=1SV=3;sp|P84243|H33_HUMANHistoneH3.3OS=HomosapiensGN=H3F3APE=1SV=2;sp|P68431|H31_HUMANHistoneH3.1OS=HomosapiensGN=HIST1H3APE=1SV=2;sp|Q6NXT2|H3C_HUMANHistoneH3.3COS=HomosapiensGN=H3F3CPE=1SV=3	sp|Q71DI3|H32_HUMANHistoneH3.2OS=HomosapiensGN=HIST2H3APE=1SV=3;sp|Q16695|H31T_HUMANHistoneH3.1tOS=HomosapiensGN=HIST3H3PE=1SV=3;sp|P84243|H33_HUMANHistoneH3.3OS=HomosapiensGN=H3F3APE=1SV=2;sp|P68431|H31_HUMANHistoneH3.1OS=HomosapiensGN=HIST1H3APE=1SV=2;sp|Q6NXT2|H3C_HUMANHistoneH3.3COS=HomosapiensGN=H3F3CPE=1SV=3	2;2;2;2;1	10.3	15.388	136	0	14.954	8641800	780420	699900	141060000	167720000	157910000	0	0	0	0	3374040	1.55563e+08	5.00489e-05
sp|Q13263|TIF1B_HUMANTranscriptionintermediaryfactor1-betaOS=HomosapiensGN=TRIM28PE=1SV=5	sp|Q13263|TIF1B_HUMANTranscriptionintermediaryfactor1-betaOS=HomosapiensGN=TRIM28PE=1SV=5	7	12.1	88.549	835	0	323.31	0	0	302100	3989700	4308700	4771900	0	2	0	2	100700	4.35677e+06	6.80695e-05
sp|P63104|1433Z_HUMAN14-3-3proteinzeta/deltaOS=HomosapiensGN=YWHAZPE=1SV=1	sp|P63104|1433Z_HUMAN14-3-3proteinzeta/deltaOS=HomosapiensGN=YWHAZPE=1SV=1	5	24.5	27.745	245	0	104.58	442710	0	0	5787500	4466800	7344800	0	2	0	2	147570	5.86637e+06	0.00248392
sp|P14618|KPYM_HUMANPyruvatekinasePKMOS=HomosapiensGN=PKMPE=1SV=4;sp|P30613|KPYR_HUMANPyruvatekinasePKLROS=HomosapiensGN=PKLRPE=1SV=2	sp|P14618|KPYM_HUMANPyruvatekinasePKMOS=HomosapiensGN=PKMPE=1SV=4	7;1	15.8	57.936	531	0	58.413	479610	0	0	6428800	6659700	5851800	0	2	0	2	159870	6.31343e+06	2.85996e-05
sp|P04406|G3P_HUMANGlyceraldehyde-3-phosphatedehydrogenaseOS=HomosapiensGN=GAPDHPE=1SV=3	sp|P04406|G3P_HUMANGlyceraldehyde-3-phosphatedehydrogenaseOS=HomosapiensGN=GAPDHPE=1SV=3	2	7.5	36.053	335	0	14.462	0	261270	220760	5570100	6214200	4701100	0	1	0	1	160677	5.49513e+06	0.00027964
sp|P18124|RL7_HUMAN60SribosomalproteinL7OS=HomosapiensGN=RPL7PE=1SV=1	sp|P18124|RL7_HUMAN60SribosomalproteinL7OS=HomosapiensGN=RPL7PE=1SV=1	2	6.9	29.225	248	0.0033898	3.0857	204840	0	0	2686500	2249600	2017700	0	2	0	2	68280	2.31793e+06	0.000411584
sp|P46087|NOP2_HUMANProbable28SrRNA(cytosine(4447)-C(5))-methyltransferaseOS=HomosapiensGN=NOP2PE=1SV=2	sp|P46087|NOP2_HUMANProbable28SrRNA(cytosine(4447)-C(5))-methyltransferaseOS=HomosapiensGN=NOP2PE=1SV=2	11	19.7	89.301	812	0	126.44	0	96665	0	774260	1271400	849910	0	2	0	2	32221.7	965190	0.00411413
sp|P62937|PPIA_HUMANPeptidyl-prolylcis-transisomeraseAOS=HomosapiensGN=PPIAPE=1SV=2;sp|Q9Y536|PAL4A_HUMANPeptidyl-prolylcis-transisomeraseA-like4A/B/COS=HomosapiensGN=PPIAL4APE=2SV=1;sp|F5H284|PAL4D_HUMANPeptidyl-prolylcis-transisomeraseA-like4DOS=HomosapiensGN=PPIAL4DPE=3SV=1;sp|A2BFH1|PAL4G_HUMANPeptidyl-prolylcis-transisomeraseA-like4GOS=HomosapiensGN=PPIAL4GPE=2SV=1	sp|P62937|PPIA_HUMANPeptidyl-prolylcis-transisomeraseAOS=HomosapiensGN=PPIAPE=1SV=2;sp|Q9Y536|PAL4A_HUMANPeptidyl-prolylcis-transisomeraseA-like4A/B/COS=HomosapiensGN=PPIAL4APE=2SV=1;sp|F5H284|PAL4D_HUMANPeptidyl-prolylcis-transisomeraseA-like4DOS=HomosapiensGN=PPIAL4DPE=3SV=1;sp|A2BFH1|PAL4G_HUMANPeptidyl-prolylcis-transisomeraseA-like4GOS=HomosapiensGN=PPIAL4GPE=2SV=1	2;1;1;1	10.9	18.012	165	0	4.8562	282230	0	0	2937000	2814900	2246700	0	2	0	2	94076.7	2666200	0.000380081
sp|P19338|NUCL_HUMANNucleolinOS=HomosapiensGN=NCLPE=1SV=3;REV__sp|P19338|NUCL_HUMANNucleolinOS=HomosapiensGN=NCLPE=1SV=3	sp|P19338|NUCL_HUMANNucleolinOS=HomosapiensGN=NCLPE=1SV=3	24;1	27	76.613	710	0	143.89	1364000	0	0	12770000	10986000	10771000	0	2	0	2	454667	11509000	0.000143782
sp|P20700|LMNB1_HUMANLamin-B1OS=HomosapiensGN=LMNB1PE=1SV=2	sp|P20700|LMNB1_HUMANLamin-B1OS=HomosapiensGN=LMNB1PE=1SV=2	6	10.8	66.408	586	0	8.8591	195200	0	0	1780500	1575500	1423200	0	2	0	2	65066.7	1.59307e+06	0.000235826
sp|P29401|TKT_HUMANTransketolaseOS=HomosapiensGN=TKTPE=1SV=3	sp|P29401|TKT_HUMANTransketolaseOS=HomosapiensGN=TKTPE=1SV=3	4	10.9	67.877	623	0	83.679	374710	0	0	3000300	2679400	3068900	0	2	0	2	124903	2916200	8.67828e-05
sp|P62280|RS11_HUMAN40SribosomalproteinS11OS=HomosapiensGN=RPS11PE=1SV=3	sp|P62280|RS11_HUMAN40SribosomalproteinS11OS=HomosapiensGN=RPS11PE=1SV=3	1	4.4	18.431	158	0	4.8325	0	0	502690	3750500	3836700	3950600	0	2	0	2	167563	3.84593e+06	3.18913e-05
sp|P10599|THIO_HUMANThioredoxinOS=HomosapiensGN=TXNPE=1SV=3	sp|P10599|THIO_HUMANThioredoxinOS=HomosapiensGN=TXNPE=1SV=3	1	8.6	11.737	105	0	22.724	0	0	222880	1804400	1550500	1725900	0	2	0	2	74293.3	1693600	0.000105526
sp|P15880|RS2_HUMAN40SribosomalproteinS2OS=HomosapiensGN=RPS2PE=1SV=2	sp|P15880|RS2_HUMAN40SribosomalproteinS2OS=HomosapiensGN=RPS2PE=1SV=2	2	6.8	31.324	293	0.0030864	2.066	835510	602570	0	10490000	9956500	10753000	0	1	0	1	479360	1.03998e+07	8.39433e-06
sp|Q9UQ35|SRRM2_HUMANSerine/argininerepetitivematrixprotein2OS=HomosapiensGN=SRRM2PE=1SV=2	sp|Q9UQ35|SRRM2_HUMANSerine/argininerepetitivematrixprotein2OS=HomosapiensGN=SRRM2PE=1SV=2	4	1.7	299.61	2752	0	5.4408	18449	0	0	124330	150810	118130	0	2	0	2	6149.67	131090	0.000444019
sp|P06748|NPM_HUMANNucleophosminOS=HomosapiensGN=NPM1PE=1SV=2	sp|P06748|NPM_HUMANNucleophosminOS=HomosapiensGN=NPM1PE=1SV=2	11	31.3	32.575	294	0	323.31	6306600	0	0	37197000	40323000	36300000	0	2	0	2	2102200	37940000	0.000123075
sp|P10412|H14_HUMANHistoneH1.4OS=HomosapiensGN=HIST1H1EPE=1SV=2	sp|P10412|H14_HUMANHistoneH1.4OS=HomosapiensGN=HIST1H1EPE=1SV=2	11	40.2	21.865	219	0	51.97	14336000	0	0	84478000	87630000	85547000	0	2	0	2	4.77867e+06	85885000	7.59949e-05
sp|Q71U36|TBA1A_HUMANTubulinalpha-1AchainOS=HomosapiensGN=TUBA1APE=1SV=1;sp|P68363|TBA1B_HUMANTubulinalpha-1BchainOS=HomosapiensGN=TUBA1BPE=1SV=1;sp|Q9BQE3|TBA1C_HUMANTubulinalpha-1CchainOS=HomosapiensGN=TUBA1CPE=1SV=1;sp|Q6PEY2|TBA3E_HUMANTubulinalpha-3EchainOS=HomosapiensGN=TUBA3EPE=1SV=2;sp|Q13748|TBA3C_HUMANTubulinalpha-3C/DchainOS=HomosapiensGN=TUBA3CPE=1SV=3;sp|P68366|TBA4A_HUMANTubulinalph…	sp|Q71U36|TBA1A_HUMANTubulinalpha-1AchainOS=HomosapiensGN=TUBA1APE=1SV=1;sp|P68363|TBA1B_HUMANTubulinalpha-1BchainOS=HomosapiensGN=TUBA1BPE=1SV=1;sp|Q9BQE3|TBA1C_HUMANTubulinalpha-1CchainOS=HomosapiensGN=TUBA1CPE=1SV=1;sp|Q6PEY2|TBA3E_HUMANTubulinalpha-3EchainOS=HomosapiensGN=TUBA3EPE=1SV=2;sp|Q13748|TBA3C_HUMANTubulinalpha-3C/DchainOS=HomosapiensGN=TUBA3CPE=1SV=3	5;5;4;3;3;1;1	18.6	50.135	451	0	66.563	1391400	0	0	8023500	7791500	7075500	0	2	0	2	463800	7.63017e+06	0.00019253
sp|Q00839|HNRPU_HUMANHeterogeneousnuclearribonucleoproteinUOS=HomosapiensGN=HNRNPUPE=1SV=6	sp|Q00839|HNRPU_HUMANHeterogeneousnuclearribonucleoproteinUOS=HomosapiensGN=HNRNPUPE=1SV=6	5	8.7	90.583	825	0	76.846	413790	0	0	2515100	2165500	1858500	0	2	0	2	137930	2179700	0.000958553
sp|Q14839|CHD4_HUMANChromodomain-helicase-DNA-bindingprotein4OS=HomosapiensGN=CHD4PE=1SV=2	sp|Q14839|CHD4_HUMANChromodomain-helicase-DNA-bindingprotein4OS=HomosapiensGN=CHD4PE=1SV=2	1	0.7	218	1912	0.0030303	1.9164	31141	0	0	150620	173490	164820	0	2	0	2	10380.3	162977	0.000245494
sp|Q9Y2Z0|SGT1_HUMANProteinSGT1homologOS=HomosapiensGN=SUGT1PE=1SV=3	sp|Q9Y2Z0|SGT1_HUMANProteinSGT1homologOS=HomosapiensGN=SUGT1PE=1SV=3	1	3.3	41.024	365	0	19.571	232280	0	0	1230000	1097400	1311700	0	2	0	2	77426.7	1.21303e+06	0.000335801
sp|P07195|LDHB_HUMANL-lactatedehydrogenaseBchainOS=HomosapiensGN=LDHBPE=1SV=2	sp|P07195|LDHB_HUMANL-lactatedehydrogenaseBchainOS=HomosapiensGN=LDHBPE=1SV=2	4	12.3	36.638	334	0	21.205	0	433010	413980	5007600	1954800	5281900	0	1	0	1	282330	4.08143e+06	0.0241837
sp|P62805|H4_HUMANHistoneH4OS=HomosapiensGN=HIST1H4APE=1SV=2	sp|P62805|H4_HUMANHistoneH4OS=HomosapiensGN=HIST1H4APE=1SV=2	6	45.6	11.367	103	0	150.43	38712000	174270	313500	184030000	177240000	174960000	0	0	0	0	13066590	1.78743e+08	0.000225663
sp|P10809|CH60_HUMAN60kDaheatshockprotein,mitochondrialOS=HomosapiensGN=HSPD1PE=1SV=2	sp|P10809|CH60_HUMAN60kDaheatshockprotein,mitochondrialOS=HomosapiensGN=HSPD1PE=1SV=2	7	13.8	61.054	573	0	110.06	389510	168750	244480	2988200	3825400	4077900	0	0	0	0	267580	3630500	0.000557708
sp|P04264|K2C1_HUMANKeratin,typeIIcytoskeletal1OS=HomosapiensGN=KRT1PE=1SV=6	sp|P04264|K2C1_HUMANKeratin,typeIIcytoskeletal1OS=HomosapiensGN=KRT1PE=1SV=6	32	46	66.038	644	0	323.31	1469200	1124500	1148200	13836000	16284000	15492000	0	0	0	0	1247300	15204000	4.40313e-05
sp|P08238|HS90B_HUMANHeatshockproteinHSP90-betaOS=HomosapiensGN=HSP90AB1PE=1SV=4;sp|Q58FF8|H90B2_HUMANPutativeheatshockproteinHSP90-beta2OS=HomosapiensGN=HSP90AB2PPE=1SV=2;sp|Q58FF7|H90B3_HUMANPutativeheatshockproteinHSP90-beta-3OS=HomosapiensGN=HSP90AB3PPE=5SV=1;sp|P14625|ENPL_HUMANEndoplasminOS=HomosapiensGN=HSP90B1PE=1SV=1	sp|P08238|HS90B_HUMANHeatshockproteinHSP90-betaOS=HomosapiensGN=HSP90AB1PE=1SV=4	11;4;4;1	16.9	83.263	724	0	152.85	2279200	0	0	9330300	8630000	9167600	0	2	0	2	759733	9.04263e+06	0.00046468
sp|P55769|NH2L1_HUMANNHP2-likeprotein1OS=HomosapiensGN=NHP2L1PE=1SV=3	sp|P55769|NH2L1_HUMANNHP2-likeprotein1OS=HomosapiensGN=NHP2L1PE=1SV=3	2	15.6	14.173	128	0	10.932	0	554410	1595500	8429300	8114000	8412000	0	1	0	1	716637	8.31843e+06	9.19331e-05
sp|Q12788|TBL3_HUMANTransducinbeta-likeprotein3OS=HomosapiensGN=TBL3PE=1SV=2	sp|Q12788|TBL3_HUMANTransducinbeta-likeprotein3OS=HomosapiensGN=TBL3PE=1SV=2	5	7.2	89.034	808	0	227.15	46559	0	47117	101520	413320	554420	0	1	0	1	31225.3	356420	0.073232
sp|P63261|ACTG_HUMANActin,cytoplasmic2OS=HomosapiensGN=ACTG1PE=1SV=1;sp|P60709|ACTB_HUMANActin,cytoplasmic1OS=HomosapiensGN=ACTBPE=1SV=1;sp|P63267|ACTH_HUMANActin,gamma-entericsmoothmuscleOS=HomosapiensGN=ACTG2PE=1SV=1;sp|P68133|ACTS_HUMANActin,alphaskeletalmuscleOS=HomosapiensGN=ACTA1PE=1SV=1;sp|P68032|ACTC_HUMANActin,alphacardiacmuscle1OS=HomosapiensGN=ACTC1PE=1SV=1;sp|P62736|ACTA_HUMANActin,ao…	sp|P63261|ACTG_HUMANActin,cytoplasmic2OS=HomosapiensGN=ACTG1PE=1SV=1;sp|P60709|ACTB_HUMANActin,cytoplasmic1OS=HomosapiensGN=ACTBPE=1SV=1;sp|P63267|ACTH_HUMANActin,gamma-entericsmoothmuscleOS=HomosapiensGN=ACTG2PE=1SV=1;sp|P68133|ACTS_HUMANActin,alphaskeletalmuscleOS=HomosapiensGN=ACTA1PE=1SV=1;sp|P68032|ACTC_HUMANActin,alphacardiacmuscle1OS=HomosapiensGN=ACTC1PE=1SV=1;sp|P62736|ACTA_HUMANActin,ao…	10;10;7;7;7;7;3;3;2;2;1;1	30.4	41.792	375	0	153.48	4102200	1656000	1385300	27558000	25996000	24499000	0	0	0	0	2.38117e+06	2.60177e+07	4.3989e-05
sp|P61978|HNRPK_HUMANHeterogeneousnuclearribonucleoproteinKOS=HomosapiensGN=HNRNPKPE=1SV=1	sp|P61978|HNRPK_HUMANHeterogeneousnuclearribonucleoproteinKOS=HomosapiensGN=HNRNPKPE=1SV=1	6	14.3	50.976	463	0	53.046	0	523540	477490	3312300	3362300	3911000	0	1	0	1	333677	3.52853e+06	0.00023185
sp|P05783|K1C18_HUMANKeratin,typeIcytoskeletal18OS=HomosapiensGN=KRT18PE=1SV=2;CON__H-INV:HIT000015463;CON__Q92764;sp|Q92764|KRT35_HUMANKeratin,typeIcuticularHa5OS=HomosapiensGN=KRT35PE=2SV=5;CON__Q497I4	sp|P05783|K1C18_HUMANKeratin,typeIcytoskeletal18OS=HomosapiensGN=KRT18PE=1SV=2	17;2;2;2;2	54.7	48.057	430	0	323.31	3472300	2586700	2390900	29432000	27874000	28801000	0	0	0	0	2.81663e+06	2.87023e+07	1.32504e-06
sp|P26373|RL13_HUMAN60SribosomalproteinL13OS=HomosapiensGN=RPL13PE=1SV=4	sp|P26373|RL13_HUMAN60SribosomalproteinL13OS=HomosapiensGN=RPL13PE=1SV=4	8	31.8	24.261	211	0	323.31	7014600	3839400	4310400	52861000	50035000	49675000	0	0	0	0	5054800	50857000	5.38381e-06
sp|P62826|RAN_HUMANGTP-bindingnuclearproteinRanOS=HomosapiensGN=RANPE=1SV=3	sp|P62826|RAN_HUMANGTP-bindingnuclearproteinRanOS=HomosapiensGN=RANPE=1SV=3	4	19.9	24.423	216	0	14.201	1182800	1230600	803220	9750400	8741400	9334600	0	0	0	0	1.07221e+06	9.27547e+06	1.41825e-05
sp|P14866|HNRPL_HUMANHeterogeneousnuclearribonucleoproteinLOS=HomosapiensGN=HNRNPLPE=1SV=2	sp|P14866|HNRPL_HUMANHeterogeneousnuclearribonucleoproteinLOS=HomosapiensGN=HNRNPLPE=1SV=2	2	3.4	64.132	589	0.0027778	1.245	153460	0	0	437700	411410	445240	0	2	0	2	51153.3	431450	0.00188261
sp|Q14978|NOLC1_HUMANNucleolarandcoiled-bodyphosphoprotein1OS=HomosapiensGN=NOLC1PE=1SV=2	sp|Q14978|NOLC1_HUMANNucleolarandcoiled-bodyphosphoprotein1OS=HomosapiensGN=NOLC1PE=1SV=2	8	11.2	73.602	699	0	50.737	0	220410	210710	1161700	1055200	1404800	0	1	0	1	143707	1.20723e+06	0.00107884
sp|P62899|RL31_HUMAN60SribosomalproteinL31OS=HomosapiensGN=RPL31PE=1SV=1	sp|P62899|RL31_HUMAN60SribosomalproteinL31OS=HomosapiensGN=RPL31PE=1SV=1	4	28.8	14.463	125	0	45.001	3752600	0	0	15399000	0	15454000	0	2	1	3	1.25087e+06	1.02843e+07	0.163021
sp|P06733|ENOA_HUMANAlpha-enolaseOS=HomosapiensGN=ENO1PE=1SV=2;sp|P13929|ENOB_HUMANBeta-enolaseOS=HomosapiensGN=ENO3PE=1SV=5;sp|P09104|ENOG_HUMANGamma-enolaseOS=HomosapiensGN=ENO2PE=1SV=3	sp|P06733|ENOA_HUMANAlpha-enolaseOS=HomosapiensGN=ENO1PE=1SV=2	7;1;1	21.9	47.168	434	0	186.25	4039100	825870	676370	13305000	18341000	12903000	0	0	0	0	1.84711e+06	1.48497e+07	0.00325043
sp|P67809|YBOX1_HUMANNuclease-sensitiveelement-bindingprotein1OS=HomosapiensGN=YBX1PE=1SV=3	sp|P67809|YBOX1_HUMANNuclease-sensitiveelement-bindingprotein1OS=HomosapiensGN=YBX1PE=1SV=3	4	23.8	35.924	324	0	123.8	662160	0	734180	3800500	3836800	3470200	0	1	0	1	465447	3702500	0.000243456
sp|Q07955|SRSF1_HUMANSerine/arginine-richsplicingfactor1OS=HomosapiensGN=SRSF1PE=1SV=2	sp|Q07955|SRSF1_HUMANSerine/arginine-richsplicingfactor1OS=HomosapiensGN=SRSF1PE=1SV=2	4	19.4	27.744	248	0	22.141	299370	233640	334600	1410400	2323700	2572900	0	0	0	0	289203	2.10233e+06	0.0069191
sp|P35579|MYH9_HUMANMyosin-9OS=HomosapiensGN=MYH9PE=1SV=4;sp|P35749|MYH11_HUMANMyosin-11OS=HomosapiensGN=MYH11PE=1SV=3	sp|P35579|MYH9_HUMANMyosin-9OS=HomosapiensGN=MYH9PE=1SV=4	5;1	3.6	226.53	1960	0	197.91	0	50016	49591	355050	155090	154330	0	1	0	1	33202.3	221490	0.0521078
sp|Q99879|H2B1M_HUMANHistoneH2Btype1-MOS=HomosapiensGN=HIST1H2BMPE=1SV=3;sp|Q99877|H2B1N_HUMANHistoneH2Btype1-NOS=HomosapiensGN=HIST1H2BNPE=1SV=3;sp|Q93079|H2B1H_HUMANHistoneH2Btype1-HOS=HomosapiensGN=HIST1H2BHPE=1SV=3;sp|Q5QNW6|H2B2F_HUMANHistoneH2Btype2-FOS=HomosapiensGN=HIST2H2BFPE=1SV=3;sp|Q16778|H2B2E_HUMANHistoneH2Btype2-EOS=HomosapiensGN=HIST2H2BEPE=1SV=3;sp|P62807|H2B1C_HUMANHistoneH2Btyp…	sp|Q99879|H2B1M_HUMANHistoneH2Btype1-MOS=HomosapiensGN=HIST1H2BMPE=1SV=3;sp|Q99877|H2B1N_HUMANHistoneH2Btype1-NOS=HomosapiensGN=HIST1H2BNPE=1SV=3;sp|Q93079|H2B1H_HUMANHistoneH2Btype1-HOS=HomosapiensGN=HIST1H2BHPE=1SV=3;sp|Q5QNW6|H2B2F_HUMANHistoneH2Btype2-FOS=HomosapiensGN=HIST2H2BFPE=1SV=3;sp|Q16778|H2B2E_HUMANHistoneH2Btype2-EOS=HomosapiensGN=HIST2H2BEPE=1SV=3;sp|P62807|H2B1C_HUMANHistoneH2Btyp…	6;6;6;6;6;6;6;6;6;6;6;6;1;1	45.2	13.989	126	0	323.31	62664000	0	302610	145320000	115630000	125240000	0	1	0	1	20988870	128730000	0.00885619
sp|Q01469|FABP5_HUMANFattyacid-bindingprotein,epidermalOS=HomosapiensGN=FABP5PE=1SV=3	sp|Q01469|FABP5_HUMANFattyacid-bindingprotein,epidermalOS=HomosapiensGN=FABP5PE=1SV=3	1	6.7	15.164	135	0	11.959	851960	928460	908830	4949700	5853200	5473700	0	0	0	0	896417	5.42553e+06	6.66443e-05
sp|P62987|RL40_HUMANUbiquitin-60SribosomalproteinL40OS=HomosapiensGN=UBA52PE=1SV=2;sp|P62979|RS27A_HUMANUbiquitin-40SribosomalproteinS27aOS=HomosapiensGN=RPS27APE=1SV=2;sp|P0CG47|UBB_HUMANPolyubiquitin-BOS=HomosapiensGN=UBBPE=1SV=1;sp|P0CG48|UBC_HUMANPolyubiquitin-COS=HomosapiensGN=UBCPE=1SV=3	sp|P62987|RL40_HUMANUbiquitin-60SribosomalproteinL40OS=HomosapiensGN=UBA52PE=1SV=2;sp|P62979|RS27A_HUMANUbiquitin-40SribosomalproteinS27aOS=HomosapiensGN=RPS27APE=1SV=2;sp|P0CG47|UBB_HUMANPolyubiquitin-BOS=HomosapiensGN=UBBPE=1SV=1;sp|P0CG48|UBC_HUMANPolyubiquitin-COS=HomosapiensGN=UBCPE=1SV=3	3;3;3;3	26.6	14.728	128	0	154.17	13268000	1093700	2324100	35967000	33230000	31513000	0	0	0	0	5.56193e+06	33570000	0.00236028
sp|Q07020|RL18_HUMAN60SribosomalproteinL18OS=HomosapiensGN=RPL18PE=1SV=2	sp|Q07020|RL18_HUMAN60SribosomalproteinL18OS=HomosapiensGN=RPL18PE=1SV=2	4	25	21.634	188	0	67.635	10119000	827030	712880	23750000	21170000	24985000	0	0	0	0	3.8863e+06	2.33017e+07	0.0042317
sp|P22626|ROA2_HUMANHeterogeneousnuclearribonucleoproteinsA2/B1OS=HomosapiensGN=HNRNPA2B1PE=1SV=2	sp|P22626|ROA2_HUMANHeterogeneousnuclearribonucleoproteinsA2/B1OS=HomosapiensGN=HNRNPA2B1PE=1SV=2	5	15.3	37.429	353	0	175.04	749570	498080	157620	2540400	2575100	2615600	0	0	0	0	468423	2.57703e+06	0.00025946
sp|P38919|IF4A3_HUMANEukaryoticinitiationfactor4A-IIIOS=HomosapiensGN=EIF4A3PE=1SV=4	sp|P38919|IF4A3_HUMANEukaryoticinitiationfactor4A-IIIOS=HomosapiensGN=EIF4A3PE=1SV=4	3	8	46.871	411	0	205.69	478800	556310	598000	2785600	2916400	2947200	0	0	0	0	544370	2.88307e+06	2.69474e-06
sp|P61247|RS3A_HUMAN40SribosomalproteinS3aOS=HomosapiensGN=RPS3APE=1SV=2	sp|P61247|RS3A_HUMAN40SribosomalproteinS3aOS=HomosapiensGN=RPS3APE=1SV=2	2	8	29.945	264	0.0075188	0.73017	290350	0	0	541020	524880	467670	0	2	0	2	96783.3	511190	0.0139982
sp|Q9NWH9|SLTM_HUMANSAFB-liketranscriptionmodulatorOS=HomosapiensGN=SLTMPE=1SV=2	sp|Q9NWH9|SLTM_HUMANSAFB-liketranscriptionmodulatorOS=HomosapiensGN=SLTMPE=1SV=2	1	1.8	117.15	1034	0	30.158	75281	96365	112970	431810	455130	440120	0	0	0	0	94872	442353	1.11695e-05
sp|Q9GZR7|DDX24_HUMANATP-dependentRNAhelicaseDDX24OS=HomosapiensGN=DDX24PE=1SV=1	sp|Q9GZR7|DDX24_HUMANATP-dependentRNAhelicaseDDX24OS=HomosapiensGN=DDX24PE=1SV=1	5	7.9	96.331	859	0	34.526	124430	44601	99853	316940	242420	688840	0	0	0	0	89628	416067	0.0802134
sp|Q5JTH9|RRP12_HUMANRRP12-likeproteinOS=HomosapiensGN=RRP12PE=1SV=2	sp|Q5JTH9|RRP12_HUMANRRP12-likeproteinOS=HomosapiensGN=RRP12PE=1SV=2	2	2.5	143.7	1297	0	19.74	0	0	20959	0	88007	0	0	2	2	4	6986.33	29335.7	0.499769
sp|P23528|COF1_HUMANCofilin-1OS=HomosapiensGN=CFL1PE=1SV=3	sp|P23528|COF1_HUMANCofilin-1OS=HomosapiensGN=CFL1PE=1SV=3	2	15.7	18.502	166	0	15.241	3413100	5190400	3597200	15171000	15530000	15178000	0	0	0	0	4066900	15293000	4.10249e-05
sp|Q08211|DHX9_HUMANATP-dependentRNAhelicaseAOS=HomosapiensGN=DHX9PE=1SV=4	sp|Q08211|DHX9_HUMANATP-dependentRNAhelicaseAOS=HomosapiensGN=DHX9PE=1SV=4	16	16.1	140.96	1270	0	82.188	0	83512	94974	224200	212140	166250	0	1	0	1	59495.3	200863	0.0152451
sp|P07910|HNRPC_HUMANHeterogeneousnuclearribonucleoproteinsC1/C2OS=HomosapiensGN=HNRNPCPE=1SV=4;sp|P0DMR1|HNRC4_HUMANHeterogeneousnuclearribonucleoproteinC-like4OS=HomosapiensGN=HNRNPCL4PE=3SV=1;sp|O60812|HNRC1_HUMANHeterogeneousnuclearribonucleoproteinC-like1OS=HomosapiensGN=HNRNPCL1PE=2SV=1;sp|B7ZW38|HNRC3_HUMANHeterogeneousnuclearribonucleoproteinC-like3OS=HomosapiensGN=HNRNPCL3PE=2SV=1;sp|B2R…	sp|P07910|HNRPC_HUMANHeterogeneousnuclearribonucleoproteinsC1/C2OS=HomosapiensGN=HNRNPCPE=1SV=4	7;2;2;2;2	20.3	33.67	306	0	31.282	1755500	0	2621700	4140300	4375700	4985800	0	1	0	1	1.45907e+06	4500600	0.0199655
sp|P16403|H12_HUMANHistoneH1.2OS=HomosapiensGN=HIST1H1CPE=1SV=2;sp|Q02539|H11_HUMANHistoneH1.1OS=HomosapiensGN=HIST1H1APE=1SV=3;sp|P22492|H1T_HUMANHistoneH1tOS=HomosapiensGN=HIST1H1TPE=2SV=4	sp|P16403|H12_HUMANHistoneH1.2OS=HomosapiensGN=HIST1H1CPE=1SV=2	9;3;2	32.9	21.364	213	0	29.333	22958000	21486000	20620000	65847000	70125000	4912600	0	0	0	0	21688000	4.69615e+07	0.296559
sp|Q16777|H2A2C_HUMANHistoneH2Atype2-COS=HomosapiensGN=HIST2H2ACPE=1SV=4;sp|Q6FI13|H2A2A_HUMANHistoneH2Atype2-AOS=HomosapiensGN=HIST2H2AA3PE=1SV=3	sp|Q16777|H2A2C_HUMANHistoneH2Atype2-COS=HomosapiensGN=HIST2H2ACPE=1SV=4;sp|Q6FI13|H2A2A_HUMANHistoneH2Atype2-AOS=HomosapiensGN=HIST2H2AA3PE=1SV=3	5;5	55	13.988	129	0	100.08	21791000	10408000	11292000	36790000	32881000	23157000	0	0	0	0	14497000	3.09427e+07	0.0394355
sp|P61981|1433G_HUMAN14-3-3proteingammaOS=HomosapiensGN=YWHAGPE=1SV=2;sp|P27348|1433T_HUMAN14-3-3proteinthetaOS=HomosapiensGN=YWHAQPE=1SV=1;sp|Q04917|1433F_HUMAN14-3-3proteinetaOS=HomosapiensGN=YWHAHPE=1SV=4;sp|P31946|1433B_HUMAN14-3-3proteinbeta/alphaOS=HomosapiensGN=YWHABPE=1SV=3;sp|P31947|1433S_HUMAN14-3-3proteinsigmaOS=HomosapiensGN=SFNPE=1SV=1;sp|P62258|1433E_HUMAN14-3-3proteinepsilonOS=Homo…	sp|P61981|1433G_HUMAN14-3-3proteingammaOS=HomosapiensGN=YWHAGPE=1SV=2	3;1;1;1;1;1	10.5	28.302	247	0.0028011	1.3078	0	244290	249120	374680	254100	419240	0	1	0	1	164470	349340	0.126156
sp|Q9NW13|RBM28_HUMANRNA-bindingprotein28OS=HomosapiensGN=RBM28PE=1SV=3	sp|Q9NW13|RBM28_HUMANRNA-bindingprotein28OS=HomosapiensGN=RBM28PE=1SV=3	7	9.6	85.737	759	0	29.112	0	76913	102150	106820	126020	144600	0	1	0	1	59687.7	125813	0.112409
sp|P38646|GRP75_HUMANStress-70protein,mitochondrialOS=HomosapiensGN=HSPA9PE=1SV=2	sp|P38646|GRP75_HUMANStress-70protein,mitochondrialOS=HomosapiensGN=HSPA9PE=1SV=2	2	3.4	73.68	679	0	9.41	0	99398	142150	159320	154790	150290	0	1	0	1	80516	154800	0.153075
sp|P62910|RL32_HUMAN60SribosomalproteinL32OS=HomosapiensGN=RPL32PE=1SV=2	sp|P62910|RL32_HUMAN60SribosomalproteinL32OS=HomosapiensGN=RPL32PE=1SV=2	2	10.4	15.86	135	0.0033223	2.7116	6089500	4618000	4352200	10124000	9136600	9137700	0	0	0	0	5019900	9466100	0.00215828
sp|P07305|H10_HUMANHistoneH1.0OS=HomosapiensGN=H1F0PE=1SV=3	sp|P07305|H10_HUMANHistoneH1.0OS=HomosapiensGN=H1F0PE=1SV=3	7	27.8	20.863	194	0	33.736	7768600	9265100	8679700	16244000	13821000	17654000	0	0	0	0	8.57113e+06	1.59063e+07	0.00363737
sp|Q9H0A0|NAT10_HUMANN-acetyltransferase10OS=HomosapiensGN=NAT10PE=1SV=2	sp|Q9H0A0|NAT10_HUMANN-acetyltransferase10OS=HomosapiensGN=NAT10PE=1SV=2	7	6.7	115.73	1025	0	93.254	0	82466	81748	0	0	291950	0	1	2	3	54738	97316.7	0.695266
sp|P07737|PROF1_HUMANProfilin-1OS=HomosapiensGN=PFN1PE=1SV=2	sp|P07737|PROF1_HUMANProfilin-1OS=HomosapiensGN=PFN1PE=1SV=2	2	21.4	15.054	140	0	6.9801	1581000	0	0	1109900	657960	924780	0	2	0	2	527000	897547	0.532509
sp|P46781|RS9_HUMAN40SribosomalproteinS9OS=HomosapiensGN=RPS9PE=1SV=3	sp|P46781|RS9_HUMAN40SribosomalproteinS9OS=HomosapiensGN=RPS9PE=1SV=3	6	24.7	22.591	194	0	24.69	6083900	4153200	5524300	7352000	6109800	9264000	0	0	0	0	5253800	7.57527e+06	0.0984483
sp|Q8NC51|PAIRB_HUMANPlasminogenactivatorinhibitor1RNA-bindingproteinOS=HomosapiensGN=SERBP1PE=1SV=2	sp|Q8NC51|PAIRB_HUMANPlasminogenactivatorinhibitor1RNA-bindingproteinOS=HomosapiensGN=SERBP1PE=1SV=2	2	7.1	44.965	408	0	20.232	291100	152210	378060	291550	252470	287760	0	0	0	0	273790	277260	0.961141
sp|P61604|CH10_HUMAN10kDaheatshockprotein,mitochondrialOS=HomosapiensGN=HSPE1PE=1SV=2	sp|P61604|CH10_HUMAN10kDaheatshockprotein,mitochondrialOS=HomosapiensGN=HSPE1PE=1SV=2	3	33.3	10.932	102	0	12.431	3938200	0	0	1305900	1127900	1132900	0	2	0	2	1.31273e+06	1188900	0.929451
sp|P13010|XRCC5_HUMANX-rayrepaircross-complementingprotein5OS=HomosapiensGN=XRCC5PE=1SV=3	sp|P13010|XRCC5_HUMANX-rayrepaircross-complementingprotein5OS=HomosapiensGN=XRCC5PE=1SV=3	2	4.6	82.704	732	0	50.192	0	943970	603420	235210	433720	727060	0	1	0	1	515797	465330	0.878875
sp|Q13428|TCOF_HUMANTreacleproteinOS=HomosapiensGN=TCOF1PE=1SV=3	sp|Q13428|TCOF_HUMANTreacleproteinOS=HomosapiensGN=TCOF1PE=1SV=3	36	25.7	152.1	1488	0	323.31	23801	387790	408410	270880	181730	235450	0	0	0	0	273334	229353	0.74764
sp|P12814|ACTN1_HUMANAlpha-actinin-1OS=HomosapiensGN=ACTN1PE=1SV=2;sp|P35609|ACTN2_HUMANAlpha-actinin-2OS=HomosapiensGN=ACTN2PE=1SV=1	sp|P12814|ACTN1_HUMANAlpha-actinin-1OS=HomosapiensGN=ACTN1PE=1SV=2;sp|P35609|ACTN2_HUMANAlpha-actinin-2OS=HomosapiensGN=ACTN2PE=1SV=1	1;1	1.7	103.06	892	0.0076336	0.82486	57262	0	0	0	0	30499	0	2	2	4	19087.3	10166.3	0.701114
sp|Q9BTT0|AN32E_HUMANAcidicleucine-richnuclearphosphoprotein32familymemberEOS=HomosapiensGN=ANP32EPE=1SV=1	sp|Q9BTT0|AN32E_HUMANAcidicleucine-richnuclearphosphoprotein32familymemberEOS=HomosapiensGN=ANP32EPE=1SV=1	1	4.1	30.692	268	0.0030581	2.0013	667840	0	278550	201130	57374	178980	0	1	0	1	315463	145828	0.441492
sp|P05114|HMGN1_HUMANNon-histonechromosomalproteinHMG-14OS=HomosapiensGN=HMGN1PE=1SV=3	sp|P05114|HMGN1_HUMANNon-histonechromosomalproteinHMG-14OS=HomosapiensGN=HMGN1PE=1SV=3	3	36	10.659	100	0	10.43	880150	0	0	135760	0	96390	0	2	1	3	293383	77383.3	0.506183
sp|P06454|PTMA_HUMANProthymosinalphaOS=HomosapiensGN=PTMAPE=1SV=2	sp|P06454|PTMA_HUMANProthymosinalphaOS=HomosapiensGN=PTMAPE=1SV=2	4	34.2	12.203	111	0	39.859	35176000	50336000	41077000	9895500	8762800	10062000	0	0	0	0	4.21963e+07	9.57343e+06	0.00181293
sp|Q86XT9|TM219_HUMANInsulin-likegrowthfactor-bindingprotein3receptorOS=HomosapiensGN=TMEM219PE=1SV=1	sp|Q86XT9|TM219_HUMANInsulin-likegrowthfactor-bindingprotein3receptorOS=HomosapiensGN=TMEM219PE=1SV=1	1	5.4	25.724	240	0	9.0748	384210000	2635000	51090000	6482100	28823000	42974000	0	0	0	0	1.45978e+08	2.6093e+07	0.375754
sp|P26599|PTBP1_HUMANPolypyrimidinetract-bindingprotein1OS=HomosapiensGN=PTBP1PE=1SV=1;sp|O95758|PTBP3_HUMANPolypyrimidinetract-bindingprotein3OS=HomosapiensGN=PTBP3PE=1SV=2	sp|P26599|PTBP1_HUMANPolypyrimidinetract-bindingprotein1OS=HomosapiensGN=PTBP1PE=1SV=1;sp|O95758|PTBP3_HUMANPolypyrimidinetract-bindingprotein3OS=HomosapiensGN=PTBP3PE=1SV=2	2;1	3.6	57.221	531	0	13.942	398840	974130	871220	22610	75662	0	0	0	1	1	748063	32757.3	0.0160426
sp|P05165|PCCA_HUMANPropionyl-CoAcarboxylasealphachain,mitochondrialOS=HomosapiensGN=PCCAPE=1SV=4	sp|P05165|PCCA_HUMANPropionyl-CoAcarboxylasealphachain,mitochondrialOS=HomosapiensGN=PCCAPE=1SV=4	18	27.6	80.058	728	0	323.31	22721000	3294400	3335200	35001	0	0	0	0	2	2	9.78353e+06	11667	0.205405
sp|Q12797|ASPH_HUMANAspartyl/asparaginylbeta-hydroxylaseOS=HomosapiensGN=ASPHPE=1SV=3	sp|Q12797|ASPH_HUMANAspartyl/asparaginylbeta-hydroxylaseOS=HomosapiensGN=ASPHPE=1SV=3	1	3.3	85.862	758	0	41.091	0	89060	96993	0	0	0	0	1	3	4	62017.7	0	0.116839
sp|Q13085|ACACA_HUMANAcetyl-CoAcarboxylase1OS=HomosapiensGN=ACACAPE=1SV=2;sp|O00763|ACACB_HUMANAcetyl-CoAcarboxylase2OS=HomosapiensGN=ACACBPE=1SV=3	sp|Q13085|ACACA_HUMANAcetyl-CoAcarboxylase1OS=HomosapiensGN=ACACAPE=1SV=2	5;2	2.4	265.55	2346	0	26.87	404590	284910	0	0	0	0	0	1	3	4	229833	0	0.12796
sp|Q1KMD3|HNRL2_HUMANHeterogeneousnuclearribonucleoproteinU-likeprotein2OS=HomosapiensGN=HNRNPUL2PE=1SV=1	sp|Q1KMD3|HNRL2_HUMANHeterogeneousnuclearribonucleoproteinU-likeprotein2OS=HomosapiensGN=HNRNPUL2PE=1SV=1	1	1.7	85.104	747	0.0029412	1.6877	0	59190	77495	0	0	0	0	1	3	4	45561.7	0	0.123201
sp|P11498|PYC_HUMANPyruvatecarboxylase,mitochondrialOS=HomosapiensGN=PCPE=1SV=2	sp|P11498|PYC_HUMANPyruvatecarboxylase,mitochondrialOS=HomosapiensGN=PCPE=1SV=2	11	12.1	129.63	1178	0	157.29	2262800	689870	799030	0	0	0	0	0	3	3	1.25057e+06	0	0.0692338
sp|P16401|H15_HUMANHistoneH1.5OS=HomosapiensGN=HIST1H1BPE=1SV=3	sp|P16401|H15_HUMANHistoneH1.5OS=HomosapiensGN=HIST1H1BPE=1SV=3	3	14.2	22.58	226	0.0036232	3.9978	685280	723600	721980	0	0	0	0	0	3	3	710287	0	5.76549e-07
sp|P16949|STMN1_HUMANStathminOS=HomosapiensGN=STMN1PE=1SV=3	sp|P16949|STMN1_HUMANStathminOS=HomosapiensGN=STMN1PE=1SV=3	2	13.4	17.302	149	0.003096	2.0985	462990	634220	518150	0	0	0	0	0	3	3	538453	0	0.000436909
sp|P37108|SRP14_HUMANSignalrecognitionparticle14kDaproteinOS=HomosapiensGN=SRP14PE=1SV=2	sp|P37108|SRP14_HUMANSignalrecognitionparticle14kDaproteinOS=HomosapiensGN=SRP14PE=1SV=2	1	21.3	14.57	136	0.0035336	3.5787	439150	763530	1200300	0	0	0	0	0	3	3	800993	0	0.0221156
sp|P80723|BASP1_HUMANBrainacidsolubleprotein1OS=HomosapiensGN=BASP1PE=1SV=2	sp|P80723|BASP1_HUMANBrainacidsolubleprotein1OS=HomosapiensGN=BASP1PE=1SV=2	4	26.4	22.693	227	0	40.208	914560	4275600	4355100	0	0	0	0	0	3	3	3.18175e+06	0	0.0485041
sp|Q99878|H2A1J_HUMANHistoneH2Atype1-JOS=HomosapiensGN=HIST1H2AJPE=1SV=3;sp|Q96KK5|H2A1H_HUMANHistoneH2Atype1-HOS=HomosapiensGN=HIST1H2AHPE=1SV=3;sp|Q9BTM1|H2AJ_HUMANHistoneH2A.JOS=HomosapiensGN=H2AFJPE=1SV=1;sp|Q93077|H2A1C_HUMANHistoneH2Atype1-COS=HomosapiensGN=HIST1H2ACPE=1SV=3;sp|P0C0S8|H2A1_HUMANHistoneH2Atype1OS=HomosapiensGN=HIST1H2AGPE=1SV=2;sp|Q8IUE6|H2A2B_HUMANHistoneH2Atype2-BOS=Homosa…	sp|Q99878|H2A1J_HUMANHistoneH2Atype1-JOS=HomosapiensGN=HIST1H2AJPE=1SV=3;sp|Q96KK5|H2A1H_HUMANHistoneH2Atype1-HOS=HomosapiensGN=HIST1H2AHPE=1SV=3;sp|Q9BTM1|H2AJ_HUMANHistoneH2A.JOS=HomosapiensGN=H2AFJPE=1SV=1;sp|Q93077|H2A1C_HUMANHistoneH2Atype1-COS=HomosapiensGN=HIST1H2ACPE=1SV=3;sp|P0C0S8|H2A1_HUMANHistoneH2Atype1OS=HomosapiensGN=HIST1H2AGPE=1SV=2;sp|Q8IUE6|H2A2B_HUMANHistoneH2Atype2-BOS=Homosa…	5;5;5;5;5;4;4;4;4;3;1	55.5	13.936	128	0	41.179	1901900	5999100	6192700	0	0	0	0	0	3	3	4697900	0	0.0283637

## Sheet: CC-CR Odd_Lacz_Changed
Protein IDs	Majority protein IDs	Peptide counts (all)	Sequence coverage [%]	Mol. weight [kDa]	Sequence length	Q-value	Score	iBAQ_cc-cr lacz_1	iBAQ_cc-cr lacz_2	iBAQ_cc-cr lacz_3	iBAQ_cc-cr odd_1	iBAQ_cc-cr odd_2	iBAQ_cc-cr odd_3		Count_1	Count_2	Total	Average_1	Average_2	p-Value
sp|P12956|XRCC6_HUMANX-rayrepaircross-complementingprotein6OS=HomosapiensGN=XRCC6PE=1SV=2	sp|P12956|XRCC6_HUMANX-rayrepaircross-complementingprotein6OS=HomosapiensGN=XRCC6PE=1SV=2	5	11.5	69.842	609	0	323.31	0	0	0	2185200	1676800	1667300	0	3	0	3	0	1843100	0.000420853
sp|P02545|LMNA_HUMANPrelamin-A/COS=HomosapiensGN=LMNAPE=1SV=1	sp|P02545|LMNA_HUMANPrelamin-A/COS=HomosapiensGN=LMNAPE=1SV=1	16	28	74.139	664	0	323.31	0	0	31527	30339000	28052000	27177000	0	2	0	2	10509	2.85227e+07	7.11807e-06
sp|O76021|RL1D1_HUMANRibosomalL1domain-containingprotein1OS=HomosapiensGN=RSL1D1PE=1SV=3	sp|O76021|RL1D1_HUMANRibosomalL1domain-containingprotein1OS=HomosapiensGN=RSL1D1PE=1SV=3	12	24.9	54.972	490	0	323.31	188690	0	0	4073100	4103900	4292200	0	2	0	2	62896.7	4156400	1.59167e-06
sp|Q13263|TIF1B_HUMANTranscriptionintermediaryfactor1-betaOS=HomosapiensGN=TRIM28PE=1SV=5	sp|Q13263|TIF1B_HUMANTranscriptionintermediaryfactor1-betaOS=HomosapiensGN=TRIM28PE=1SV=5	7	12.1	88.549	835	0	323.31	0	0	302100	3989700	4308700	4771900	0	2	0	2	100700	4.35677e+06	6.80695e-05
sp|P06748|NPM_HUMANNucleophosminOS=HomosapiensGN=NPM1PE=1SV=2	sp|P06748|NPM_HUMANNucleophosminOS=HomosapiensGN=NPM1PE=1SV=2	11	31.3	32.575	294	0	323.31	6306600	0	0	37197000	40323000	36300000	0	2	0	2	2102200	37940000	0.000123075
sp|P04264|K2C1_HUMANKeratin,typeIIcytoskeletal1OS=HomosapiensGN=KRT1PE=1SV=6	sp|P04264|K2C1_HUMANKeratin,typeIIcytoskeletal1OS=HomosapiensGN=KRT1PE=1SV=6	32	46	66.038	644	0	323.31	1469200	1124500	1148200	13836000	16284000	15492000	0	0	0	0	1247300	15204000	4.40313e-05
sp|P05783|K1C18_HUMANKeratin,typeIcytoskeletal18OS=HomosapiensGN=KRT18PE=1SV=2;CON__H-INV:HIT000015463;CON__Q92764;sp|Q92764|KRT35_HUMANKeratin,typeIcuticularHa5OS=HomosapiensGN=KRT35PE=2SV=5;CON__Q497I4	sp|P05783|K1C18_HUMANKeratin,typeIcytoskeletal18OS=HomosapiensGN=KRT18PE=1SV=2	17;2;2;2;2	54.7	48.057	430	0	323.31	3472300	2586700	2390900	29432000	27874000	28801000	0	0	0	0	2.81663e+06	2.87023e+07	1.32504e-06
sp|P26373|RL13_HUMAN60SribosomalproteinL13OS=HomosapiensGN=RPL13PE=1SV=4	sp|P26373|RL13_HUMAN60SribosomalproteinL13OS=HomosapiensGN=RPL13PE=1SV=4	8	31.8	24.261	211	0	323.31	7014600	3839400	4310400	52861000	50035000	49675000	0	0	0	0	5054800	50857000	5.38381e-06
sp|Q99879|H2B1M_HUMANHistoneH2Btype1-MOS=HomosapiensGN=HIST1H2BMPE=1SV=3;sp|Q99877|H2B1N_HUMANHistoneH2Btype1-NOS=HomosapiensGN=HIST1H2BNPE=1SV=3;sp|Q93079|H2B1H_HUMANHistoneH2Btype1-HOS=HomosapiensGN=HIST1H2BHPE=1SV=3;sp|Q5QNW6|H2B2F_HUMANHistoneH2Btype2-FOS=HomosapiensGN=HIST2H2BFPE=1SV=3;sp|Q16778|H2B2E_HUMANHistoneH2Btype2-EOS=HomosapiensGN=HIST2H2BEPE=1SV=3;sp|P62807|H2B1C_HUMANHistoneH2Btyp…	sp|Q99879|H2B1M_HUMANHistoneH2Btype1-MOS=HomosapiensGN=HIST1H2BMPE=1SV=3;sp|Q99877|H2B1N_HUMANHistoneH2Btype1-NOS=HomosapiensGN=HIST1H2BNPE=1SV=3;sp|Q93079|H2B1H_HUMANHistoneH2Btype1-HOS=HomosapiensGN=HIST1H2BHPE=1SV=3;sp|Q5QNW6|H2B2F_HUMANHistoneH2Btype2-FOS=HomosapiensGN=HIST2H2BFPE=1SV=3;sp|Q16778|H2B2E_HUMANHistoneH2Btype2-EOS=HomosapiensGN=HIST2H2BEPE=1SV=3;sp|P62807|H2B1C_HUMANHistoneH2Btyp…	6;6;6;6;6;6;6;6;6;6;6;6;1;1	45.2	13.989	126	0	323.31	62664000	0	302610	145320000	115630000	125240000	0	1	0	1	20988870	128730000	0.00885619
sp|Q92945|FUBP2_HUMANFarupstreamelement-bindingprotein2OS=HomosapiensGN=KHSRPPE=1SV=4	sp|Q92945|FUBP2_HUMANFarupstreamelement-bindingprotein2OS=HomosapiensGN=KHSRPPE=1SV=4	4	10.1	73.114	711	0	304.69	0	0	0	740220	702340	627790	0	3	0	3	0	690117	3.0995e-05
sp|P38919|IF4A3_HUMANEukaryoticinitiationfactor4A-IIIOS=HomosapiensGN=EIF4A3PE=1SV=4	sp|P38919|IF4A3_HUMANEukaryoticinitiationfactor4A-IIIOS=HomosapiensGN=EIF4A3PE=1SV=4	3	8	46.871	411	0	205.69	478800	556310	598000	2785600	2916400	2947200	0	0	0	0	544370	2.88307e+06	2.69474e-06
sp|P06733|ENOA_HUMANAlpha-enolaseOS=HomosapiensGN=ENO1PE=1SV=2;sp|P13929|ENOB_HUMANBeta-enolaseOS=HomosapiensGN=ENO3PE=1SV=5;sp|P09104|ENOG_HUMANGamma-enolaseOS=HomosapiensGN=ENO2PE=1SV=3	sp|P06733|ENOA_HUMANAlpha-enolaseOS=HomosapiensGN=ENO1PE=1SV=2	7;1;1	21.9	47.168	434	0	186.25	4039100	825870	676370	13305000	18341000	12903000	0	0	0	0	1.84711e+06	1.48497e+07	0.00325043
sp|P22626|ROA2_HUMANHeterogeneousnuclearribonucleoproteinsA2/B1OS=HomosapiensGN=HNRNPA2B1PE=1SV=2	sp|P22626|ROA2_HUMANHeterogeneousnuclearribonucleoproteinsA2/B1OS=HomosapiensGN=HNRNPA2B1PE=1SV=2	5	15.3	37.429	353	0	175.04	749570	498080	157620	2540400	2575100	2615600	0	0	0	0	468423	2.57703e+06	0.00025946
sp|Q9NR30|DDX21_HUMANNucleolarRNAhelicase2OS=HomosapiensGN=DDX21PE=1SV=5;sp|Q9BQ39|DDX50_HUMANATP-dependentRNAhelicaseDDX50OS=HomosapiensGN=DDX50PE=1SV=1	sp|Q9NR30|DDX21_HUMANNucleolarRNAhelicase2OS=HomosapiensGN=DDX21PE=1SV=5	16;1	25.2	87.343	783	0	154.19	0	0	0	2133800	1296800	2976200	0	3	0	3	0	2135600	0.0116449
sp|P62987|RL40_HUMANUbiquitin-60SribosomalproteinL40OS=HomosapiensGN=UBA52PE=1SV=2;sp|P62979|RS27A_HUMANUbiquitin-40SribosomalproteinS27aOS=HomosapiensGN=RPS27APE=1SV=2;sp|P0CG47|UBB_HUMANPolyubiquitin-BOS=HomosapiensGN=UBBPE=1SV=1;sp|P0CG48|UBC_HUMANPolyubiquitin-COS=HomosapiensGN=UBCPE=1SV=3	sp|P62987|RL40_HUMANUbiquitin-60SribosomalproteinL40OS=HomosapiensGN=UBA52PE=1SV=2;sp|P62979|RS27A_HUMANUbiquitin-40SribosomalproteinS27aOS=HomosapiensGN=RPS27APE=1SV=2;sp|P0CG47|UBB_HUMANPolyubiquitin-BOS=HomosapiensGN=UBBPE=1SV=1;sp|P0CG48|UBC_HUMANPolyubiquitin-COS=HomosapiensGN=UBCPE=1SV=3	3;3;3;3	26.6	14.728	128	0	154.17	13268000	1093700	2324100	35967000	33230000	31513000	0	0	0	0	5.56193e+06	33570000	0.00236028
sp|P63261|ACTG_HUMANActin,cytoplasmic2OS=HomosapiensGN=ACTG1PE=1SV=1;sp|P60709|ACTB_HUMANActin,cytoplasmic1OS=HomosapiensGN=ACTBPE=1SV=1;sp|P63267|ACTH_HUMANActin,gamma-entericsmoothmuscleOS=HomosapiensGN=ACTG2PE=1SV=1;sp|P68133|ACTS_HUMANActin,alphaskeletalmuscleOS=HomosapiensGN=ACTA1PE=1SV=1;sp|P68032|ACTC_HUMANActin,alphacardiacmuscle1OS=HomosapiensGN=ACTC1PE=1SV=1;sp|P62736|ACTA_HUMANActin,ao…	sp|P63261|ACTG_HUMANActin,cytoplasmic2OS=HomosapiensGN=ACTG1PE=1SV=1;sp|P60709|ACTB_HUMANActin,cytoplasmic1OS=HomosapiensGN=ACTBPE=1SV=1;sp|P63267|ACTH_HUMANActin,gamma-entericsmoothmuscleOS=HomosapiensGN=ACTG2PE=1SV=1;sp|P68133|ACTS_HUMANActin,alphaskeletalmuscleOS=HomosapiensGN=ACTA1PE=1SV=1;sp|P68032|ACTC_HUMANActin,alphacardiacmuscle1OS=HomosapiensGN=ACTC1PE=1SV=1;sp|P62736|ACTA_HUMANActin,ao…	10;10;7;7;7;7;3;3;2;2;1;1	30.4	41.792	375	0	153.48	4102200	1656000	1385300	27558000	25996000	24499000	0	0	0	0	2.38117e+06	2.60177e+07	4.3989e-05
sp|P08238|HS90B_HUMANHeatshockproteinHSP90-betaOS=HomosapiensGN=HSP90AB1PE=1SV=4;sp|Q58FF8|H90B2_HUMANPutativeheatshockproteinHSP90-beta2OS=HomosapiensGN=HSP90AB2PPE=1SV=2;sp|Q58FF7|H90B3_HUMANPutativeheatshockproteinHSP90-beta-3OS=HomosapiensGN=HSP90AB3PPE=5SV=1;sp|P14625|ENPL_HUMANEndoplasminOS=HomosapiensGN=HSP90B1PE=1SV=1	sp|P08238|HS90B_HUMANHeatshockproteinHSP90-betaOS=HomosapiensGN=HSP90AB1PE=1SV=4	11;4;4;1	16.9	83.263	724	0	152.85	2279200	0	0	9330300	8630000	9167600	0	2	0	2	759733	9.04263e+06	0.00046468
sp|P62805|H4_HUMANHistoneH4OS=HomosapiensGN=HIST1H4APE=1SV=2	sp|P62805|H4_HUMANHistoneH4OS=HomosapiensGN=HIST1H4APE=1SV=2	6	45.6	11.367	103	0	150.43	38712000	174270	313500	184030000	177240000	174960000	0	0	0	0	13066590	1.78743e+08	0.000225663
sp|P19338|NUCL_HUMANNucleolinOS=HomosapiensGN=NCLPE=1SV=3;REV__sp|P19338|NUCL_HUMANNucleolinOS=HomosapiensGN=NCLPE=1SV=3	sp|P19338|NUCL_HUMANNucleolinOS=HomosapiensGN=NCLPE=1SV=3	24;1	27	76.613	710	0	143.89	1364000	0	0	12770000	10986000	10771000	0	2	0	2	454667	11509000	0.000143782
sp|Q15233|NONO_HUMANNon-POUdomain-containingoctamer-bindingproteinOS=HomosapiensGN=NONOPE=1SV=4	sp|Q15233|NONO_HUMANNon-POUdomain-containingoctamer-bindingproteinOS=HomosapiensGN=NONOPE=1SV=4	10	30.6	54.231	471	0	126.76	0	0	0	316090	215300	269210	0	3	0	3	0	266867	0.000787009
sp|P46087|NOP2_HUMANProbable28SrRNA(cytosine(4447)-C(5))-methyltransferaseOS=HomosapiensGN=NOP2PE=1SV=2	sp|P46087|NOP2_HUMANProbable28SrRNA(cytosine(4447)-C(5))-methyltransferaseOS=HomosapiensGN=NOP2PE=1SV=2	11	19.7	89.301	812	0	126.44	0	96665	0	774260	1271400	849910	0	2	0	2	32221.7	965190	0.00411413
sp|P67809|YBOX1_HUMANNuclease-sensitiveelement-bindingprotein1OS=HomosapiensGN=YBX1PE=1SV=3	sp|P67809|YBOX1_HUMANNuclease-sensitiveelement-bindingprotein1OS=HomosapiensGN=YBX1PE=1SV=3	4	23.8	35.924	324	0	123.8	662160	0	734180	3800500	3836800	3470200	0	1	0	1	465447	3702500	0.000243456
sp|Q15365|PCBP1_HUMANPoly(rC)-bindingprotein1OS=HomosapiensGN=PCBP1PE=1SV=2	sp|Q15365|PCBP1_HUMANPoly(rC)-bindingprotein1OS=HomosapiensGN=PCBP1PE=1SV=2	2	8.7	37.497	356	0	116.18	0	0	0	893040	1088400	790150	0	3	0	3	0	923863	0.000454526
sp|P10809|CH60_HUMAN60kDaheatshockprotein,mitochondrialOS=HomosapiensGN=HSPD1PE=1SV=2	sp|P10809|CH60_HUMAN60kDaheatshockprotein,mitochondrialOS=HomosapiensGN=HSPD1PE=1SV=2	7	13.8	61.054	573	0	110.06	389510	168750	244480	2988200	3825400	4077900	0	0	0	0	267580	3630500	0.000557708
sp|Q08945|SSRP1_HUMANFACTcomplexsubunitSSRP1OS=HomosapiensGN=SSRP1PE=1SV=1	sp|Q08945|SSRP1_HUMANFACTcomplexsubunitSSRP1OS=HomosapiensGN=SSRP1PE=1SV=1	2	3.5	81.074	709	0	107.67	0	0	0	0	304740	360650	0	3	1	4	0	221797	0.118917
sp|P63104|1433Z_HUMAN14-3-3proteinzeta/deltaOS=HomosapiensGN=YWHAZPE=1SV=1	sp|P63104|1433Z_HUMAN14-3-3proteinzeta/deltaOS=HomosapiensGN=YWHAZPE=1SV=1	5	24.5	27.745	245	0	104.58	442710	0	0	5787500	4466800	7344800	0	2	0	2	147570	5.86637e+06	0.00248392
sp|Q16777|H2A2C_HUMANHistoneH2Atype2-COS=HomosapiensGN=HIST2H2ACPE=1SV=4;sp|Q6FI13|H2A2A_HUMANHistoneH2Atype2-AOS=HomosapiensGN=HIST2H2AA3PE=1SV=3	sp|Q16777|H2A2C_HUMANHistoneH2Atype2-COS=HomosapiensGN=HIST2H2ACPE=1SV=4;sp|Q6FI13|H2A2A_HUMANHistoneH2Atype2-AOS=HomosapiensGN=HIST2H2AA3PE=1SV=3	5;5	55	13.988	129	0	100.08	21791000	10408000	11292000	36790000	32881000	23157000	0	0	0	0	14497000	3.09427e+07	0.0394355
sp|P52272|HNRPM_HUMANHeterogeneousnuclearribonucleoproteinMOS=HomosapiensGN=HNRNPMPE=1SV=3	sp|P52272|HNRPM_HUMANHeterogeneousnuclearribonucleoproteinMOS=HomosapiensGN=HNRNPMPE=1SV=3	7	10.8	77.515	730	0	92.372	0	139540	0	2091000	2508300	2507000	0	2	0	2	46513.3	2.36877e+06	9.24755e-05
sp|Q99848|EBP2_HUMANProbablerRNA-processingproteinEBP2OS=HomosapiensGN=EBNA1BP2PE=1SV=2	sp|Q99848|EBP2_HUMANProbablerRNA-processingproteinEBP2OS=HomosapiensGN=EBNA1BP2PE=1SV=2	5	16.7	34.852	306	0	91.729	0	0	0	514440	539650	787150	0	3	0	3	0	613747	0.00212984
sp|P09874|PARP1_HUMANPoly[ADP-ribose]polymerase1OS=HomosapiensGN=PARP1PE=1SV=4	sp|P09874|PARP1_HUMANPoly[ADP-ribose]polymerase1OS=HomosapiensGN=PARP1PE=1SV=4	3	6.1	113.08	1014	0	90.592	0	0	0	1365900	1452100	1415400	0	3	0	3	0	1.41113e+06	5.87489e-07
sp|Q5VTE0|EF1A3_HUMANPutativeelongationfactor1-alpha-like3OS=HomosapiensGN=EEF1A1P5PE=5SV=1;sp|P68104|EF1A1_HUMANElongationfactor1-alpha1OS=HomosapiensGN=EEF1A1PE=1SV=1;sp|Q05639|EF1A2_HUMANElongationfactor1-alpha2OS=HomosapiensGN=EEF1A2PE=1SV=1	sp|Q5VTE0|EF1A3_HUMANPutativeelongationfactor1-alpha-like3OS=HomosapiensGN=EEF1A1P5PE=5SV=1;sp|P68104|EF1A1_HUMANElongationfactor1-alpha1OS=HomosapiensGN=EEF1A1PE=1SV=1;sp|Q05639|EF1A2_HUMANElongationfactor1-alpha2OS=HomosapiensGN=EEF1A2PE=1SV=1	5;5;3	13.4	50.184	462	0	84.586	392670	42987	85593	11522000	12702000	12940000	0	0	0	0	173750	12388000	1.11544e-05
sp|P29401|TKT_HUMANTransketolaseOS=HomosapiensGN=TKTPE=1SV=3	sp|P29401|TKT_HUMANTransketolaseOS=HomosapiensGN=TKTPE=1SV=3	4	10.9	67.877	623	0	83.679	374710	0	0	3000300	2679400	3068900	0	2	0	2	124903	2916200	8.67828e-05
sp|Q08211|DHX9_HUMANATP-dependentRNAhelicaseAOS=HomosapiensGN=DHX9PE=1SV=4	sp|Q08211|DHX9_HUMANATP-dependentRNAhelicaseAOS=HomosapiensGN=DHX9PE=1SV=4	16	16.1	140.96	1270	0	82.188	0	83512	94974	224200	212140	166250	0	1	0	1	59495.3	200863	0.0152451
sp|Q00839|HNRPU_HUMANHeterogeneousnuclearribonucleoproteinUOS=HomosapiensGN=HNRNPUPE=1SV=6	sp|Q00839|HNRPU_HUMANHeterogeneousnuclearribonucleoproteinUOS=HomosapiensGN=HNRNPUPE=1SV=6	5	8.7	90.583	825	0	76.846	413790	0	0	2515100	2165500	1858500	0	2	0	2	137930	2179700	0.000958553
sp|O00567|NOP56_HUMANNucleolarprotein56OS=HomosapiensGN=NOP56PE=1SV=4	sp|O00567|NOP56_HUMANNucleolarprotein56OS=HomosapiensGN=NOP56PE=1SV=4	10	19	66.049	594	0	74.708	0	0	0	1729900	1235100	1306900	0	3	0	3	0	1.42397e+06	0.00076747
sp|P23246|SFPQ_HUMANSplicingfactor,proline-andglutamine-richOS=HomosapiensGN=SFPQPE=1SV=2	sp|P23246|SFPQ_HUMANSplicingfactor,proline-andglutamine-richOS=HomosapiensGN=SFPQPE=1SV=2	11	18.5	76.149	707	0	74.096	0	0	0	1770600	2312400	2047200	0	3	0	3	0	2043400	0.00019819
sp|Q9Y2X3|NOP58_HUMANNucleolarprotein58OS=HomosapiensGN=NOP58PE=1SV=1	sp|Q9Y2X3|NOP58_HUMANNucleolarprotein58OS=HomosapiensGN=NOP58PE=1SV=1	6	14.2	59.578	529	0	69.712	0	0	0	1291900	2258700	2149600	0	3	0	3	0	1.90007e+06	0.00341074
sp|Q07020|RL18_HUMAN60SribosomalproteinL18OS=HomosapiensGN=RPL18PE=1SV=2	sp|Q07020|RL18_HUMAN60SribosomalproteinL18OS=HomosapiensGN=RPL18PE=1SV=2	4	25	21.634	188	0	67.635	10119000	827030	712880	23750000	21170000	24985000	0	0	0	0	3.8863e+06	2.33017e+07	0.0042317
sp|Q71U36|TBA1A_HUMANTubulinalpha-1AchainOS=HomosapiensGN=TUBA1APE=1SV=1;sp|P68363|TBA1B_HUMANTubulinalpha-1BchainOS=HomosapiensGN=TUBA1BPE=1SV=1;sp|Q9BQE3|TBA1C_HUMANTubulinalpha-1CchainOS=HomosapiensGN=TUBA1CPE=1SV=1;sp|Q6PEY2|TBA3E_HUMANTubulinalpha-3EchainOS=HomosapiensGN=TUBA3EPE=1SV=2;sp|Q13748|TBA3C_HUMANTubulinalpha-3C/DchainOS=HomosapiensGN=TUBA3CPE=1SV=3;sp|P68366|TBA4A_HUMANTubulinalph…	sp|Q71U36|TBA1A_HUMANTubulinalpha-1AchainOS=HomosapiensGN=TUBA1APE=1SV=1;sp|P68363|TBA1B_HUMANTubulinalpha-1BchainOS=HomosapiensGN=TUBA1BPE=1SV=1;sp|Q9BQE3|TBA1C_HUMANTubulinalpha-1CchainOS=HomosapiensGN=TUBA1CPE=1SV=1;sp|Q6PEY2|TBA3E_HUMANTubulinalpha-3EchainOS=HomosapiensGN=TUBA3EPE=1SV=2;sp|Q13748|TBA3C_HUMANTubulinalpha-3C/DchainOS=HomosapiensGN=TUBA3CPE=1SV=3	5;5;4;3;3;1;1	18.6	50.135	451	0	66.563	1391400	0	0	8023500	7791500	7075500	0	2	0	2	463800	7.63017e+06	0.00019253
sp|Q14684|RRP1B_HUMANRibosomalRNAprocessingprotein1homologBOS=HomosapiensGN=RRP1BPE=1SV=3	sp|Q14684|RRP1B_HUMANRibosomalRNAprocessingprotein1homologBOS=HomosapiensGN=RRP1BPE=1SV=3	7	13.2	84.427	758	0	64.238	0	0	0	328620	186390	224470	0	3	0	3	0	246493	0.00439859
sp|P07355|ANXA2_HUMANAnnexinA2OS=HomosapiensGN=ANXA2PE=1SV=2;sp|A6NMY6|AXA2L_HUMANPutativeannexinA2-likeproteinOS=HomosapiensGN=ANXA2P2PE=5SV=2	sp|P07355|ANXA2_HUMANAnnexinA2OS=HomosapiensGN=ANXA2PE=1SV=2;sp|A6NMY6|AXA2L_HUMANPutativeannexinA2-likeproteinOS=HomosapiensGN=ANXA2P2PE=5SV=2	3;3	8.8	38.604	339	0	63.785	0	0	0	1589200	1850900	1549200	0	3	0	3	0	1663100	6.14986e-05
sp|P56182|RRP1_HUMANRibosomalRNAprocessingprotein1homologAOS=HomosapiensGN=RRP1PE=1SV=1	sp|P56182|RRP1_HUMANRibosomalRNAprocessingprotein1homologAOS=HomosapiensGN=RRP1PE=1SV=1	6	14.3	52.839	461	0	58.872	0	0	0	288280	337470	243430	0	3	0	3	0	289727	0.000437203
sp|P14618|KPYM_HUMANPyruvatekinasePKMOS=HomosapiensGN=PKMPE=1SV=4;sp|P30613|KPYR_HUMANPyruvatekinasePKLROS=HomosapiensGN=PKLRPE=1SV=2	sp|P14618|KPYM_HUMANPyruvatekinasePKMOS=HomosapiensGN=PKMPE=1SV=4	7;1	15.8	57.936	531	0	58.413	479610	0	0	6428800	6659700	5851800	0	2	0	2	159870	6.31343e+06	2.85996e-05
sp|P62241|RS8_HUMAN40SribosomalproteinS8OS=HomosapiensGN=RPS8PE=1SV=2	sp|P62241|RS8_HUMAN40SribosomalproteinS8OS=HomosapiensGN=RPS8PE=1SV=2	2	11.5	24.205	208	0	54.855	0	0	0	1762900	1552200	1741800	0	3	0	3	0	1.68563e+06	1.48145e-05
sp|P61978|HNRPK_HUMANHeterogeneousnuclearribonucleoproteinKOS=HomosapiensGN=HNRNPKPE=1SV=1	sp|P61978|HNRPK_HUMANHeterogeneousnuclearribonucleoproteinKOS=HomosapiensGN=HNRNPKPE=1SV=1	6	14.3	50.976	463	0	53.046	0	523540	477490	3312300	3362300	3911000	0	1	0	1	333677	3.52853e+06	0.00023185
sp|P10412|H14_HUMANHistoneH1.4OS=HomosapiensGN=HIST1H1EPE=1SV=2	sp|P10412|H14_HUMANHistoneH1.4OS=HomosapiensGN=HIST1H1EPE=1SV=2	11	40.2	21.865	219	0	51.97	14336000	0	0	84478000	87630000	85547000	0	2	0	2	4.77867e+06	85885000	7.59949e-05
sp|P11387|TOP1_HUMANDNAtopoisomerase1OS=HomosapiensGN=TOP1PE=1SV=2	sp|P11387|TOP1_HUMANDNAtopoisomerase1OS=HomosapiensGN=TOP1PE=1SV=2	6	10.3	90.725	765	0	51.957	0	0	0	2187300	3785900	2349400	0	3	0	3	0	2774200	0.00546692
sp|Q14978|NOLC1_HUMANNucleolarandcoiled-bodyphosphoprotein1OS=HomosapiensGN=NOLC1PE=1SV=2	sp|Q14978|NOLC1_HUMANNucleolarandcoiled-bodyphosphoprotein1OS=HomosapiensGN=NOLC1PE=1SV=2	8	11.2	73.602	699	0	50.737	0	220410	210710	1161700	1055200	1404800	0	1	0	1	143707	1.20723e+06	0.00107884
sp|Q8TDD1|DDX54_HUMANATP-dependentRNAhelicaseDDX54OS=HomosapiensGN=DDX54PE=1SV=2	sp|Q8TDD1|DDX54_HUMANATP-dependentRNAhelicaseDDX54OS=HomosapiensGN=DDX54PE=1SV=2	3	4.3	98.594	881	0	48.515	0	0	0	107610	372100	254680	0	3	0	3	0	244797	0.0329172
sp|P46013|KI67_HUMANAntigenKI-67OS=HomosapiensGN=MKI67PE=1SV=2	sp|P46013|KI67_HUMANAntigenKI-67OS=HomosapiensGN=MKI67PE=1SV=2	9	4.3	358.69	3256	0	48.263	0	0	0	70772	43456	25302	0	3	0	3	0	46510	0.0244589
sp|Q9UQ80|PA2G4_HUMANProliferation-associatedprotein2G4OS=HomosapiensGN=PA2G4PE=1SV=3	sp|Q9UQ80|PA2G4_HUMANProliferation-associatedprotein2G4OS=HomosapiensGN=PA2G4PE=1SV=3	4	12.4	43.786	394	0	47.897	78476	0	0	2013800	1698600	1803600	0	2	0	2	26158.7	1.83867e+06	4.68978e-05
sp|P11142|HSP7C_HUMANHeatshockcognate71kDaproteinOS=HomosapiensGN=HSPA8PE=1SV=1	sp|P11142|HSP7C_HUMANHeatshockcognate71kDaproteinOS=HomosapiensGN=HSPA8PE=1SV=1	5	9.6	70.897	646	0	47.692	0	0	0	2655000	2764800	3029400	0	3	0	3	0	2816400	1.43879e-05
sp|Q9Y5B9|SP16H_HUMANFACTcomplexsubunitSPT16OS=HomosapiensGN=SUPT16HPE=1SV=1	sp|Q9Y5B9|SP16H_HUMANFACTcomplexsubunitSPT16OS=HomosapiensGN=SUPT16HPE=1SV=1	11	11.4	119.91	1047	0	43.448	15031	0	0	885750	880500	653260	0	2	0	2	5010.33	806503	0.000476295
sp|P04075|ALDOA_HUMANFructose-bisphosphatealdolaseAOS=HomosapiensGN=ALDOAPE=1SV=2	sp|P04075|ALDOA_HUMANFructose-bisphosphatealdolaseAOS=HomosapiensGN=ALDOAPE=1SV=2	4	12.1	39.42	364	0	43.244	0	0	0	3600900	3665800	3485700	0	3	0	3	0	3.58413e+06	2.7924e-07
sp|O60832|DKC1_HUMANH/ACAribonucleoproteincomplexsubunit4OS=HomosapiensGN=DKC1PE=1SV=3	sp|O60832|DKC1_HUMANH/ACAribonucleoproteincomplexsubunit4OS=HomosapiensGN=DKC1PE=1SV=3	4	7.6	57.673	514	0	42.843	0	0	0	143710	209670	182110	0	3	0	3	0	178497	0.00073391
sp|P42167|LAP2B_HUMANLamina-associatedpolypeptide2,isoformsbeta/gammaOS=HomosapiensGN=TMPOPE=1SV=2;sp|P42166|LAP2A_HUMANLamina-associatedpolypeptide2,isoformalphaOS=HomosapiensGN=TMPOPE=1SV=2	sp|P42167|LAP2B_HUMANLamina-associatedpolypeptide2,isoformsbeta/gammaOS=HomosapiensGN=TMPOPE=1SV=2;sp|P42166|LAP2A_HUMANLamina-associatedpolypeptide2,isoformalphaOS=HomosapiensGN=TMPOPE=1SV=2	3;3	9.9	50.67	454	0	41.592	0	0	0	1994300	2335000	1893500	0	3	0	3	0	2.07427e+06	0.000100387
sp|Q99878|H2A1J_HUMANHistoneH2Atype1-JOS=HomosapiensGN=HIST1H2AJPE=1SV=3;sp|Q96KK5|H2A1H_HUMANHistoneH2Atype1-HOS=HomosapiensGN=HIST1H2AHPE=1SV=3;sp|Q9BTM1|H2AJ_HUMANHistoneH2A.JOS=HomosapiensGN=H2AFJPE=1SV=1;sp|Q93077|H2A1C_HUMANHistoneH2Atype1-COS=HomosapiensGN=HIST1H2ACPE=1SV=3;sp|P0C0S8|H2A1_HUMANHistoneH2Atype1OS=HomosapiensGN=HIST1H2AGPE=1SV=2;sp|Q8IUE6|H2A2B_HUMANHistoneH2Atype2-BOS=Homosa…	sp|Q99878|H2A1J_HUMANHistoneH2Atype1-JOS=HomosapiensGN=HIST1H2AJPE=1SV=3;sp|Q96KK5|H2A1H_HUMANHistoneH2Atype1-HOS=HomosapiensGN=HIST1H2AHPE=1SV=3;sp|Q9BTM1|H2AJ_HUMANHistoneH2A.JOS=HomosapiensGN=H2AFJPE=1SV=1;sp|Q93077|H2A1C_HUMANHistoneH2Atype1-COS=HomosapiensGN=HIST1H2ACPE=1SV=3;sp|P0C0S8|H2A1_HUMANHistoneH2Atype1OS=HomosapiensGN=HIST1H2AGPE=1SV=2;sp|Q8IUE6|H2A2B_HUMANHistoneH2Atype2-BOS=Homosa…	5;5;5;5;5;4;4;4;4;3;1	55.5	13.936	128	0	41.179	1901900	5999100	6192700	0	0	0	0	0	3	3	4697900	0	0.0283637
sp|P80723|BASP1_HUMANBrainacidsolubleprotein1OS=HomosapiensGN=BASP1PE=1SV=2	sp|P80723|BASP1_HUMANBrainacidsolubleprotein1OS=HomosapiensGN=BASP1PE=1SV=2	4	26.4	22.693	227	0	40.208	914560	4275600	4355100	0	0	0	0	0	3	3	3.18175e+06	0	0.0485041
sp|P06454|PTMA_HUMANProthymosinalphaOS=HomosapiensGN=PTMAPE=1SV=2	sp|P06454|PTMA_HUMANProthymosinalphaOS=HomosapiensGN=PTMAPE=1SV=2	4	34.2	12.203	111	0	39.859	35176000	50336000	41077000	9895500	8762800	10062000	0	0	0	0	4.21963e+07	9.57343e+06	0.00181293
sp|P62753|RS6_HUMAN40SribosomalproteinS6OS=HomosapiensGN=RPS6PE=1SV=1	sp|P62753|RS6_HUMAN40SribosomalproteinS6OS=HomosapiensGN=RPS6PE=1SV=1	3	14.1	28.68	249	0	38.544	0	0	0	11842000	12233000	11691000	0	3	0	3	0	11922000	2.01767e-07
sp|P07900|HS90A_HUMANHeatshockproteinHSP90-alphaOS=HomosapiensGN=HSP90AA1PE=1SV=5;sp|Q14568|HS902_HUMANHeatshockproteinHSP90-alphaA2OS=HomosapiensGN=HSP90AA2PPE=1SV=2;sp|Q58FF6|H90B4_HUMANPutativeheatshockproteinHSP90-beta4OS=HomosapiensGN=HSP90AB4PPE=5SV=1	sp|P07900|HS90A_HUMANHeatshockproteinHSP90-alphaOS=HomosapiensGN=HSP90AA1PE=1SV=5	10;2;2	15	84.659	732	0	38.313	0	0	0	2320300	2430100	2228100	0	3	0	3	0	2.32617e+06	2.3714e-06
sp|Q92841|DDX17_HUMANProbableATP-dependentRNAhelicaseDDX17OS=HomosapiensGN=DDX17PE=1SV=2	sp|Q92841|DDX17_HUMANProbableATP-dependentRNAhelicaseDDX17OS=HomosapiensGN=DDX17PE=1SV=2	4	7	80.272	729	0	37.163	0	0	0	0	284660	220990	0	3	1	4	0	168550	0.122385
sp|Q8NI36|WDR36_HUMANWDrepeat-containingprotein36OS=HomosapiensGN=WDR36PE=1SV=1	sp|Q8NI36|WDR36_HUMANWDrepeat-containingprotein36OS=HomosapiensGN=WDR36PE=1SV=1	3	3.3	105.32	951	0	36.168	0	0	0	355720	407640	387890	0	3	0	3	0	383750	1.43502e-05
sp|Q01130|SRSF2_HUMANSerine/arginine-richsplicingfactor2OS=HomosapiensGN=SRSF2PE=1SV=4;sp|Q9BRL6|SRSF8_HUMANSerine/arginine-richsplicingfactor8OS=HomosapiensGN=SRSF8PE=1SV=1	sp|Q01130|SRSF2_HUMANSerine/arginine-richsplicingfactor2OS=HomosapiensGN=SRSF2PE=1SV=4;sp|Q9BRL6|SRSF8_HUMANSerine/arginine-richsplicingfactor8OS=HomosapiensGN=SRSF8PE=1SV=1	4;2	17.6	25.476	221	0	33.391	0	0	0	7805300	8117200	7686300	0	3	0	3	0	7869600	4.25481e-07
sp|P78527|PRKDC_HUMANDNA-dependentproteinkinasecatalyticsubunitOS=HomosapiensGN=PRKDCPE=1SV=3	sp|P78527|PRKDC_HUMANDNA-dependentproteinkinasecatalyticsubunitOS=HomosapiensGN=PRKDCPE=1SV=3	6	1.7	469.08	4128	0	32.209	0	0	0	127200	158350	102840	0	3	0	3	0	129463	0.00128734
sp|Q9H0S4|DDX47_HUMANProbableATP-dependentRNAhelicaseDDX47OS=HomosapiensGN=DDX47PE=1SV=1	sp|Q9H0S4|DDX47_HUMANProbableATP-dependentRNAhelicaseDDX47OS=HomosapiensGN=DDX47PE=1SV=1	3	10.1	50.646	455	0	32.14	0	0	0	446980	435950	696370	0	3	0	3	0	526433	0.00345964
sp|Q15020|SART3_HUMANSquamouscellcarcinomaantigenrecognizedbyT-cells3OS=HomosapiensGN=SART3PE=1SV=1	sp|Q15020|SART3_HUMANSquamouscellcarcinomaantigenrecognizedbyT-cells3OS=HomosapiensGN=SART3PE=1SV=1	2	5	109.93	963	0	31.359	0	0	0	209650	231740	93968	0	3	0	3	0	178453	0.0139501
sp|P07910|HNRPC_HUMANHeterogeneousnuclearribonucleoproteinsC1/C2OS=HomosapiensGN=HNRNPCPE=1SV=4;sp|P0DMR1|HNRC4_HUMANHeterogeneousnuclearribonucleoproteinC-like4OS=HomosapiensGN=HNRNPCL4PE=3SV=1;sp|O60812|HNRC1_HUMANHeterogeneousnuclearribonucleoproteinC-like1OS=HomosapiensGN=HNRNPCL1PE=2SV=1;sp|B7ZW38|HNRC3_HUMANHeterogeneousnuclearribonucleoproteinC-like3OS=HomosapiensGN=HNRNPCL3PE=2SV=1;sp|B2R…	sp|P07910|HNRPC_HUMANHeterogeneousnuclearribonucleoproteinsC1/C2OS=HomosapiensGN=HNRNPCPE=1SV=4	7;2;2;2;2	20.3	33.67	306	0	31.282	1755500	0	2621700	4140300	4375700	4985800	0	1	0	1	1.45907e+06	4500600	0.0199655
sp|Q8IY81|SPB1_HUMANpre-rRNAprocessingproteinFTSJ3OS=HomosapiensGN=FTSJ3PE=1SV=2	sp|Q8IY81|SPB1_HUMANpre-rRNAprocessingproteinFTSJ3OS=HomosapiensGN=FTSJ3PE=1SV=2	6	9.1	96.557	847	0	31.12	0	0	0	214310	582260	424430	0	3	0	3	0	407000	0.0187959
sp|P17096|HMGA1_HUMANHighmobilitygroupproteinHMG-I/HMG-YOS=HomosapiensGN=HMGA1PE=1SV=3	sp|P17096|HMGA1_HUMANHighmobilitygroupproteinHMG-I/HMG-YOS=HomosapiensGN=HMGA1PE=1SV=3	2	23.4	11.676	107	0	30.12	0	0	0	0	1580800	1451300	0	3	1	4	0	1010700	0.116842
sp|P84098|RL19_HUMAN60SribosomalproteinL19OS=HomosapiensGN=RPL19PE=1SV=1	sp|P84098|RL19_HUMAN60SribosomalproteinL19OS=HomosapiensGN=RPL19PE=1SV=1	3	16.8	23.466	196	0	29.999	0	0	0	4214100	4801800	4683300	0	3	0	3	0	4566400	1.41606e-05
sp|Q15061|WDR43_HUMANWDrepeat-containingprotein43OS=HomosapiensGN=WDR43PE=1SV=3	sp|Q15061|WDR43_HUMANWDrepeat-containingprotein43OS=HomosapiensGN=WDR43PE=1SV=3	3	4.7	74.89	677	0	29.451	0	0	0	24202	7470	0	0	3	1	4	0	10557.3	0.214107
sp|Q9Y3T9|NOC2L_HUMANNucleolarcomplexprotein2homologOS=HomosapiensGN=NOC2LPE=1SV=4	sp|Q9Y3T9|NOC2L_HUMANNucleolarcomplexprotein2homologOS=HomosapiensGN=NOC2LPE=1SV=4	4	6.3	84.918	749	0	27.921	0	0	0	169320	232070	180480	0	3	0	3	0	193957	0.000554346
sp|P25705|ATPA_HUMANATPsynthasesubunitalpha,mitochondrialOS=HomosapiensGN=ATP5A1PE=1SV=1	sp|P25705|ATPA_HUMANATPsynthasesubunitalpha,mitochondrialOS=HomosapiensGN=ATP5A1PE=1SV=1	3	7.1	59.75	553	0	27.102	0	0	0	555430	528070	667890	0	3	0	3	0	583797	0.000167017
sp|P12277|KCRB_HUMANCreatinekinaseB-typeOS=HomosapiensGN=CKBPE=1SV=1	sp|P12277|KCRB_HUMANCreatinekinaseB-typeOS=HomosapiensGN=CKBPE=1SV=1	2	9.4	42.644	381	0	24.85	0	0	0	2668100	2637800	2513500	0	3	0	3	0	2.60647e+06	6.49236e-07
sp|P17844|DDX5_HUMANProbableATP-dependentRNAhelicaseDDX5OS=HomosapiensGN=DDX5PE=1SV=1	sp|P17844|DDX5_HUMANProbableATP-dependentRNAhelicaseDDX5OS=HomosapiensGN=DDX5PE=1SV=1	6	9.4	69.147	614	0	22.693	0	0	0	87454	182780	0	0	3	1	4	0	90078	0.163078
sp|P52565|GDIR1_HUMANRhoGDP-dissociationinhibitor1OS=HomosapiensGN=ARHGDIAPE=1SV=3	sp|P52565|GDIR1_HUMANRhoGDP-dissociationinhibitor1OS=HomosapiensGN=ARHGDIAPE=1SV=3	2	23	23.207	204	0	22.529	0	0	0	2146500	599170	2478800	0	3	0	3	0	1741490	0.0396702
sp|Q07955|SRSF1_HUMANSerine/arginine-richsplicingfactor1OS=HomosapiensGN=SRSF1PE=1SV=2	sp|Q07955|SRSF1_HUMANSerine/arginine-richsplicingfactor1OS=HomosapiensGN=SRSF1PE=1SV=2	4	19.4	27.744	248	0	22.141	299370	233640	334600	1410400	2323700	2572900	0	0	0	0	289203	2.10233e+06	0.0069191
sp|P61313|RL15_HUMAN60SribosomalproteinL15OS=HomosapiensGN=RPL15PE=1SV=2	sp|P61313|RL15_HUMAN60SribosomalproteinL15OS=HomosapiensGN=RPL15PE=1SV=2	2	11.3	24.146	204	0	21.559	0	0	0	7417900	8214700	7213700	0	3	0	3	0	7.61543e+06	1.53488e-05
sp|P49327|FAS_HUMANFattyacidsynthaseOS=HomosapiensGN=FASNPE=1SV=3	sp|P49327|FAS_HUMANFattyacidsynthaseOS=HomosapiensGN=FASNPE=1SV=3	4	2	273.42	2511	0	21.486	0	6928.7	0	266050	273650	163050	0	2	0	2	2309.57	234250	0.0029078
sp|P07195|LDHB_HUMANL-lactatedehydrogenaseBchainOS=HomosapiensGN=LDHBPE=1SV=2	sp|P07195|LDHB_HUMANL-lactatedehydrogenaseBchainOS=HomosapiensGN=LDHBPE=1SV=2	4	12.3	36.638	334	0	21.205	0	433010	413980	5007600	1954800	5281900	0	1	0	1	282330	4.08143e+06	0.0241837
sp|P40429|RL13A_HUMAN60SribosomalproteinL13aOS=HomosapiensGN=RPL13APE=1SV=2;sp|Q6NVV1|R13P3_HUMANPutative60SribosomalproteinL13aproteinRPL13AP3OS=HomosapiensGN=RPL13AP3PE=5SV=1	sp|P40429|RL13A_HUMAN60SribosomalproteinL13aOS=HomosapiensGN=RPL13APE=1SV=2;sp|Q6NVV1|R13P3_HUMANPutative60SribosomalproteinL13aproteinRPL13AP3OS=HomosapiensGN=RPL13AP3PE=5SV=1	4;2	19.7	23.577	203	0	18.936	0	0	0	4019700	3729500	3771700	0	3	0	3	0	3840300	1.84556e-06
sp|Q15269|PWP2_HUMANPeriodictryptophanprotein2homologOS=HomosapiensGN=PWP2PE=1SV=2	sp|Q15269|PWP2_HUMANPeriodictryptophanprotein2homologOS=HomosapiensGN=PWP2PE=1SV=2	2	2.7	102.45	919	0	16.909	0	0	0	174230	94622	125240	0	3	0	3	0	131364	0.00478405
sp|P07437|TBB5_HUMANTubulinbetachainOS=HomosapiensGN=TUBBPE=1SV=2;sp|Q9BVA1|TBB2B_HUMANTubulinbeta-2BchainOS=HomosapiensGN=TUBB2BPE=1SV=1;sp|Q13885|TBB2A_HUMANTubulinbeta-2AchainOS=HomosapiensGN=TUBB2APE=1SV=1;sp|Q13509|TBB3_HUMANTubulinbeta-3chainOS=HomosapiensGN=TUBB3PE=1SV=2	sp|P07437|TBB5_HUMANTubulinbetachainOS=HomosapiensGN=TUBBPE=1SV=2;sp|Q9BVA1|TBB2B_HUMANTubulinbeta-2BchainOS=HomosapiensGN=TUBB2BPE=1SV=1;sp|Q13885|TBB2A_HUMANTubulinbeta-2AchainOS=HomosapiensGN=TUBB2APE=1SV=1;sp|Q13509|TBB3_HUMANTubulinbeta-3chainOS=HomosapiensGN=TUBB3PE=1SV=2	2;2;2;1	6.1	49.67	444	0	16.906	267880	0	0	4527300	5173600	4681900	0	2	0	2	89293.3	4.79427e+06	2.54854e-05
sp|P36578|RL4_HUMAN60SribosomalproteinL4OS=HomosapiensGN=RPL4PE=1SV=5	sp|P36578|RL4_HUMAN60SribosomalproteinL4OS=HomosapiensGN=RPL4PE=1SV=5	4	9.8	47.697	427	0	16.757	0	0	0	8791700	9782500	12089000	0	3	0	3	0	1.02211e+07	0.000471373
sp|P55795|HNRH2_HUMANHeterogeneousnuclearribonucleoproteinH2OS=HomosapiensGN=HNRNPH2PE=1SV=1;sp|P31943|HNRH1_HUMANHeterogeneousnuclearribonucleoproteinHOS=HomosapiensGN=HNRNPH1PE=1SV=4	sp|P55795|HNRH2_HUMANHeterogeneousnuclearribonucleoproteinH2OS=HomosapiensGN=HNRNPH2PE=1SV=1;sp|P31943|HNRH1_HUMANHeterogeneousnuclearribonucleoproteinHOS=HomosapiensGN=HNRNPH1PE=1SV=4	2;2	7.3	49.263	449	0	16.732	0	0	0	475560	341140	392100	0	3	0	3	0	402933	0.000504177
sp|P49207|RL34_HUMAN60SribosomalproteinL34OS=HomosapiensGN=RPL34PE=1SV=3	sp|P49207|RL34_HUMAN60SribosomalproteinL34OS=HomosapiensGN=RPL34PE=1SV=3	2	13.7	13.293	117	0	16.246	0	0	0	2594900	2303200	2577400	0	3	0	3	0	2.49183e+06	1.22679e-05
sp|Q03252|LMNB2_HUMANLamin-B2OS=HomosapiensGN=LMNB2PE=1SV=3	sp|Q03252|LMNB2_HUMANLamin-B2OS=HomosapiensGN=LMNB2PE=1SV=3	4	7.7	67.688	600	0	15.769	0	0	0	760530	562530	248180	0	3	0	3	0	523747	0.0246472
sp|P23528|COF1_HUMANCofilin-1OS=HomosapiensGN=CFL1PE=1SV=3	sp|P23528|COF1_HUMANCofilin-1OS=HomosapiensGN=CFL1PE=1SV=3	2	15.7	18.502	166	0	15.241	3413100	5190400	3597200	15171000	15530000	15178000	0	0	0	0	4066900	15293000	4.10249e-05
sp|Q71DI3|H32_HUMANHistoneH3.2OS=HomosapiensGN=HIST2H3APE=1SV=3;sp|Q16695|H31T_HUMANHistoneH3.1tOS=HomosapiensGN=HIST3H3PE=1SV=3;sp|P84243|H33_HUMANHistoneH3.3OS=HomosapiensGN=H3F3APE=1SV=2;sp|P68431|H31_HUMANHistoneH3.1OS=HomosapiensGN=HIST1H3APE=1SV=2;sp|Q6NXT2|H3C_HUMANHistoneH3.3COS=HomosapiensGN=H3F3CPE=1SV=3	sp|Q71DI3|H32_HUMANHistoneH3.2OS=HomosapiensGN=HIST2H3APE=1SV=3;sp|Q16695|H31T_HUMANHistoneH3.1tOS=HomosapiensGN=HIST3H3PE=1SV=3;sp|P84243|H33_HUMANHistoneH3.3OS=HomosapiensGN=H3F3APE=1SV=2;sp|P68431|H31_HUMANHistoneH3.1OS=HomosapiensGN=HIST1H3APE=1SV=2;sp|Q6NXT2|H3C_HUMANHistoneH3.3COS=HomosapiensGN=H3F3CPE=1SV=3	2;2;2;2;1	10.3	15.388	136	0	14.954	8641800	780420	699900	141060000	167720000	157910000	0	0	0	0	3374040	1.55563e+08	5.00489e-05
sp|Q13765|NACA_HUMANNascentpolypeptide-associatedcomplexsubunitalphaOS=HomosapiensGN=NACAPE=1SV=1;sp|E9PAV3|NACAM_HUMANNascentpolypeptide-associatedcomplexsubunitalpha,muscle-specificformOS=HomosapiensGN=NACAPE=1SV=1	sp|Q13765|NACA_HUMANNascentpolypeptide-associatedcomplexsubunitalphaOS=HomosapiensGN=NACAPE=1SV=1;sp|E9PAV3|NACAM_HUMANNascentpolypeptide-associatedcomplexsubunitalpha,muscle-specificformOS=HomosapiensGN=NACAPE=1SV=1	2;2	13	23.384	215	0	14.534	0	0	0	678080	1014100	937710	0	3	0	3	0	876630	0.000995604
sp|P04406|G3P_HUMANGlyceraldehyde-3-phosphatedehydrogenaseOS=HomosapiensGN=GAPDHPE=1SV=3	sp|P04406|G3P_HUMANGlyceraldehyde-3-phosphatedehydrogenaseOS=HomosapiensGN=GAPDHPE=1SV=3	2	7.5	36.053	335	0	14.462	0	261270	220760	5570100	6214200	4701100	0	1	0	1	160677	5.49513e+06	0.00027964
sp|P62826|RAN_HUMANGTP-bindingnuclearproteinRanOS=HomosapiensGN=RANPE=1SV=3	sp|P62826|RAN_HUMANGTP-bindingnuclearproteinRanOS=HomosapiensGN=RANPE=1SV=3	4	19.9	24.423	216	0	14.201	1182800	1230600	803220	9750400	8741400	9334600	0	0	0	0	1.07221e+06	9.27547e+06	1.41825e-05
sp|P26599|PTBP1_HUMANPolypyrimidinetract-bindingprotein1OS=HomosapiensGN=PTBP1PE=1SV=1;sp|O95758|PTBP3_HUMANPolypyrimidinetract-bindingprotein3OS=HomosapiensGN=PTBP3PE=1SV=2	sp|P26599|PTBP1_HUMANPolypyrimidinetract-bindingprotein1OS=HomosapiensGN=PTBP1PE=1SV=1;sp|O95758|PTBP3_HUMANPolypyrimidinetract-bindingprotein3OS=HomosapiensGN=PTBP3PE=1SV=2	2;1	3.6	57.221	531	0	13.942	398840	974130	871220	22610	75662	0	0	0	1	1	748063	32757.3	0.0160426
sp|P12270|TPR_HUMANNucleoproteinTPROS=HomosapiensGN=TPRPE=1SV=3	sp|P12270|TPR_HUMANNucleoproteinTPROS=HomosapiensGN=TPRPE=1SV=3	2	1	267.29	2363	0	13.89	0	0	0	17481	24385	0	0	3	1	4	0	13955.3	0.126819
sp|Q06830|PRDX1_HUMANPeroxiredoxin-1OS=HomosapiensGN=PRDX1PE=1SV=1;sp|P32119|PRDX2_HUMANPeroxiredoxin-2OS=HomosapiensGN=PRDX2PE=1SV=5;sp|Q13162|PRDX4_HUMANPeroxiredoxin-4OS=HomosapiensGN=PRDX4PE=1SV=1	sp|Q06830|PRDX1_HUMANPeroxiredoxin-1OS=HomosapiensGN=PRDX1PE=1SV=1	5;1;1	23.6	22.11	199	0	13.691	0	0	45177	5255000	8946300	9389100	0	2	0	2	15059	7.86347e+06	0.00390981
sp|Q12906|ILF3_HUMANInterleukinenhancer-bindingfactor3OS=HomosapiensGN=ILF3PE=1SV=3	sp|Q12906|ILF3_HUMANInterleukinenhancer-bindingfactor3OS=HomosapiensGN=ILF3PE=1SV=3	2	3.1	95.337	894	0	13.684	0	0	0	220940	243880	196970	0	3	0	3	0	220597	8.31304e-05
sp|P61956|SUMO2_HUMANSmallubiquitin-relatedmodifier2OS=HomosapiensGN=SUMO2PE=1SV=3;sp|Q6EEV6|SUMO4_HUMANSmallubiquitin-relatedmodifier4OS=HomosapiensGN=SUMO4PE=1SV=2;sp|P55854|SUMO3_HUMANSmallubiquitin-relatedmodifier3OS=HomosapiensGN=SUMO3PE=1SV=2	sp|P61956|SUMO2_HUMANSmallubiquitin-relatedmodifier2OS=HomosapiensGN=SUMO2PE=1SV=3;sp|Q6EEV6|SUMO4_HUMANSmallubiquitin-relatedmodifier4OS=HomosapiensGN=SUMO4PE=1SV=2;sp|P55854|SUMO3_HUMANSmallubiquitin-relatedmodifier3OS=HomosapiensGN=SUMO3PE=1SV=2	2;1;1	23.2	10.871	95	0	13.316	0	0	0	10638000	10215000	12089000	0	3	0	3	0	1.09807e+07	4.20423e-05
sp|P60842|IF4A1_HUMANEukaryoticinitiationfactor4A-IOS=HomosapiensGN=EIF4A1PE=1SV=1;sp|Q14240|IF4A2_HUMANEukaryoticinitiationfactor4A-IIOS=HomosapiensGN=EIF4A2PE=1SV=2	sp|P60842|IF4A1_HUMANEukaryoticinitiationfactor4A-IOS=HomosapiensGN=EIF4A1PE=1SV=1;sp|Q14240|IF4A2_HUMANEukaryoticinitiationfactor4A-IIOS=HomosapiensGN=EIF4A2PE=1SV=2	1;1	3.4	46.153	406	0	12.141	0	0	0	617810	663580	629240	0	3	0	3	0	636877	1.30081e-06
sp|P39023|RL3_HUMAN60SribosomalproteinL3OS=HomosapiensGN=RPL3PE=1SV=2;sp|Q92901|RL3L_HUMAN60SribosomalproteinL3-likeOS=HomosapiensGN=RPL3LPE=2SV=3	sp|P39023|RL3_HUMAN60SribosomalproteinL3OS=HomosapiensGN=RPL3PE=1SV=2;sp|Q92901|RL3L_HUMAN60SribosomalproteinL3-likeOS=HomosapiensGN=RPL3LPE=2SV=3	2;1	4.7	46.108	403	0	11.004	0	0	0	411360	453960	483480	0	3	0	3	0	449600	2.77925e-05
sp|P55769|NH2L1_HUMANNHP2-likeprotein1OS=HomosapiensGN=NHP2L1PE=1SV=3	sp|P55769|NH2L1_HUMANNHP2-likeprotein1OS=HomosapiensGN=NHP2L1PE=1SV=3	2	15.6	14.173	128	0	10.932	0	554410	1595500	8429300	8114000	8412000	0	1	0	1	716637	8.31843e+06	9.19331e-05
sp|P62424|RL7A_HUMAN60SribosomalproteinL7aOS=HomosapiensGN=RPL7APE=1SV=2	sp|P62424|RL7A_HUMAN60SribosomalproteinL7aOS=HomosapiensGN=RPL7APE=1SV=2	4	15.4	29.995	266	0	10.839	0	0	0	10158000	9546700	10606000	0	3	0	3	0	1.01036e+07	5.08336e-06
sp|Q92804|RBP56_HUMANTATA-bindingprotein-associatedfactor2NOS=HomosapiensGN=TAF15PE=1SV=1	sp|Q92804|RBP56_HUMANTATA-bindingprotein-associatedfactor2NOS=HomosapiensGN=TAF15PE=1SV=1	2	4.1	61.829	592	0	10.699	0	0	0	690260	674660	763600	0	3	0	3	0	709507	1.32502e-05
sp|Q9Y3B9|RRP15_HUMANRRP15-likeproteinOS=HomosapiensGN=RRP15PE=1SV=2	sp|Q9Y3B9|RRP15_HUMANRRP15-likeproteinOS=HomosapiensGN=RRP15PE=1SV=2	4	12.8	31.484	282	0	10.325	0	0	0	973230	849110	918370	0	3	0	3	0	913570	1.4178e-05
sp|P62263|RS14_HUMAN40SribosomalproteinS14OS=HomosapiensGN=RPS14PE=1SV=3	sp|P62263|RS14_HUMAN40SribosomalproteinS14OS=HomosapiensGN=RPS14PE=1SV=3	2	15.9	16.273	151	0	10.222	0	0	0	3086100	0	1673600	0	3	1	4	0	1.58657e+06	0.149898
sp|O00541|PESC_HUMANPescadillohomologOS=HomosapiensGN=PES1PE=1SV=1	sp|O00541|PESC_HUMANPescadillohomologOS=HomosapiensGN=PES1PE=1SV=1	3	4.8	68.002	588	0	9.4717	0	0	0	491730	366040	535560	0	3	0	3	0	464443	0.000794491
sp|P04083|ANXA1_HUMANAnnexinA1OS=HomosapiensGN=ANXA1PE=1SV=2	sp|P04083|ANXA1_HUMANAnnexinA1OS=HomosapiensGN=ANXA1PE=1SV=2	3	8.7	38.714	346	0	8.9155	0	0	0	2016100	1912500	1981200	0	3	0	3	0	1.96993e+06	3.41205e-07
sp|P20700|LMNB1_HUMANLamin-B1OS=HomosapiensGN=LMNB1PE=1SV=2	sp|P20700|LMNB1_HUMANLamin-B1OS=HomosapiensGN=LMNB1PE=1SV=2	6	10.8	66.408	586	0	8.8591	195200	0	0	1780500	1575500	1423200	0	2	0	2	65066.7	1.59307e+06	0.000235826
sp|P48741|HSP77_HUMANPutativeheatshock70kDaprotein7OS=HomosapiensGN=HSPA7PE=5SV=2;sp|P17066|HSP76_HUMANHeatshock70kDaprotein6OS=HomosapiensGN=HSPA6PE=1SV=2;sp|P54652|HSP72_HUMANHeatshock-related70kDaprotein2OS=HomosapiensGN=HSPA2PE=1SV=1;sp|P34931|HS71L_HUMANHeatshock70kDaprotein1-likeOS=HomosapiensGN=HSPA1LPE=1SV=2	sp|P48741|HSP77_HUMANPutativeheatshock70kDaprotein7OS=HomosapiensGN=HSPA7PE=5SV=2;sp|P17066|HSP76_HUMANHeatshock70kDaprotein6OS=HomosapiensGN=HSPA6PE=1SV=2;sp|P54652|HSP72_HUMANHeatshock-related70kDaprotein2OS=HomosapiensGN=HSPA2PE=1SV=1;sp|P34931|HS71L_HUMANHeatshock70kDaprotein1-likeOS=HomosapiensGN=HSPA1LPE=1SV=2	2;2;1;1	6.5	40.244	367	0	8.4858	0	0	0	2508200	2168100	2083800	0	3	0	3	0	2.25337e+06	6.44635e-05
sp|Q9Y383|LC7L2_HUMANPutativeRNA-bindingproteinLuc7-like2OS=HomosapiensGN=LUC7L2PE=1SV=2	sp|Q9Y383|LC7L2_HUMANPutativeRNA-bindingproteinLuc7-like2OS=HomosapiensGN=LUC7L2PE=1SV=2	3	7.4	46.513	392	0	8.2245	0	0	0	616560	545540	551230	0	3	0	3	0	571110	1.5039e-05
sp|Q9Y265|RUVB1_HUMANRuvB-like1OS=HomosapiensGN=RUVBL1PE=1SV=1	sp|Q9Y265|RUVB1_HUMANRuvB-like1OS=HomosapiensGN=RUVBL1PE=1SV=1	2	5	50.227	456	0	7.5639	0	0	0	743290	468780	746280	0	3	0	3	0	652783	0.00208402
sp|Q15149|PLEC_HUMANPlectinOS=HomosapiensGN=PLECPE=1SV=3	sp|Q15149|PLEC_HUMANPlectinOS=HomosapiensGN=PLECPE=1SV=3	3	1	531.78	4684	0	7.5078	0	0	0	31758	27418	29112	0	3	0	3	0	29429.3	2.00971e-05
sp|P50990|TCPQ_HUMANT-complexprotein1subunitthetaOS=HomosapiensGN=CCT8PE=1SV=4	sp|P50990|TCPQ_HUMANT-complexprotein1subunitthetaOS=HomosapiensGN=CCT8PE=1SV=4	2	4.7	59.62	548	0	6.9876	0	0	0	0	497150	425770	0	3	1	4	0	307640	0.11849
sp|P62701|RS4X_HUMAN40SribosomalproteinS4,XisoformOS=HomosapiensGN=RPS4XPE=1SV=2	sp|P62701|RS4X_HUMAN40SribosomalproteinS4,XisoformOS=HomosapiensGN=RPS4XPE=1SV=2	2	9.1	29.597	263	0	6.9017	0	0	0	783790	0	749840	0	3	1	4	0	511210	0.116311
sp|Q02878|RL6_HUMAN60SribosomalproteinL6OS=HomosapiensGN=RPL6PE=1SV=3	sp|Q02878|RL6_HUMAN60SribosomalproteinL6OS=HomosapiensGN=RPL6PE=1SV=3	7	20.8	32.728	288	0	6.0507	0	0	0	6059000	6472900	7260200	0	3	0	3	0	6.59737e+06	4.78732e-05
sp|P06703|S10A6_HUMANProteinS100-A6OS=HomosapiensGN=S100A6PE=1SV=1	sp|P06703|S10A6_HUMANProteinS100-A6OS=HomosapiensGN=S100A6PE=1SV=1	3	24.4	10.18	90	0	5.7181	0	0	0	3545600	3243200	3397600	0	3	0	3	0	3.39547e+06	2.61057e-06
sp|Q9UQ35|SRRM2_HUMANSerine/argininerepetitivematrixprotein2OS=HomosapiensGN=SRRM2PE=1SV=2	sp|Q9UQ35|SRRM2_HUMANSerine/argininerepetitivematrixprotein2OS=HomosapiensGN=SRRM2PE=1SV=2	4	1.7	299.61	2752	0	5.4408	18449	0	0	124330	150810	118130	0	2	0	2	6149.67	131090	0.000444019
sp|P00338|LDHA_HUMANL-lactatedehydrogenaseAchainOS=HomosapiensGN=LDHAPE=1SV=2	sp|P00338|LDHA_HUMANL-lactatedehydrogenaseAchainOS=HomosapiensGN=LDHAPE=1SV=2	4	11.1	36.688	332	0	5.2123	0	0	0	3084300	2907200	2569300	0	3	0	3	0	2853600	4.62543e-05
sp|P62937|PPIA_HUMANPeptidyl-prolylcis-transisomeraseAOS=HomosapiensGN=PPIAPE=1SV=2;sp|Q9Y536|PAL4A_HUMANPeptidyl-prolylcis-transisomeraseA-like4A/B/COS=HomosapiensGN=PPIAL4APE=2SV=1;sp|F5H284|PAL4D_HUMANPeptidyl-prolylcis-transisomeraseA-like4DOS=HomosapiensGN=PPIAL4DPE=3SV=1;sp|A2BFH1|PAL4G_HUMANPeptidyl-prolylcis-transisomeraseA-like4GOS=HomosapiensGN=PPIAL4GPE=2SV=1	sp|P62937|PPIA_HUMANPeptidyl-prolylcis-transisomeraseAOS=HomosapiensGN=PPIAPE=1SV=2;sp|Q9Y536|PAL4A_HUMANPeptidyl-prolylcis-transisomeraseA-like4A/B/COS=HomosapiensGN=PPIAL4APE=2SV=1;sp|F5H284|PAL4D_HUMANPeptidyl-prolylcis-transisomeraseA-like4DOS=HomosapiensGN=PPIAL4DPE=3SV=1;sp|A2BFH1|PAL4G_HUMANPeptidyl-prolylcis-transisomeraseA-like4GOS=HomosapiensGN=PPIAL4GPE=2SV=1	2;1;1;1	10.9	18.012	165	0	4.8562	282230	0	0	2937000	2814900	2246700	0	2	0	2	94076.7	2666200	0.000380081
sp|P68371|TBB4B_HUMANTubulinbeta-4BchainOS=HomosapiensGN=TUBB4BPE=1SV=1;sp|Q3ZCM7|TBB8_HUMANTubulinbeta-8chainOS=HomosapiensGN=TUBB8PE=1SV=2;sp|P04350|TBB4A_HUMANTubulinbeta-4AchainOS=HomosapiensGN=TUBB4APE=1SV=2	sp|P68371|TBB4B_HUMANTubulinbeta-4BchainOS=HomosapiensGN=TUBB4BPE=1SV=1;sp|Q3ZCM7|TBB8_HUMANTubulinbeta-8chainOS=HomosapiensGN=TUBB8PE=1SV=2;sp|P04350|TBB4A_HUMANTubulinbeta-4AchainOS=HomosapiensGN=TUBB4APE=1SV=2	2;1;1	6.1	49.83	445	0.003663	4.2217	0	0	0	362090	383810	264600	0	3	0	3	0	336833	0.000779072
sp|P16401|H15_HUMANHistoneH1.5OS=HomosapiensGN=HIST1H1BPE=1SV=3	sp|P16401|H15_HUMANHistoneH1.5OS=HomosapiensGN=HIST1H1BPE=1SV=3	3	14.2	22.58	226	0.0036232	3.9978	685280	723600	721980	0	0	0	0	0	3	3	710287	0	5.76549e-07
sp|Q9BSC4|NOL10_HUMANNucleolarprotein10OS=HomosapiensGN=NOL10PE=1SV=1	sp|Q9BSC4|NOL10_HUMANNucleolarprotein10OS=HomosapiensGN=NOL10PE=1SV=1	3	3.8	80.301	688	0.0036101	3.9392	0	0	0	0	57407	54270	0	3	1	4	0	37225.7	0.11643
sp|P13639|EF2_HUMANElongationfactor2OS=HomosapiensGN=EEF2PE=1SV=4	sp|P13639|EF2_HUMANElongationfactor2OS=HomosapiensGN=EEF2PE=1SV=4	2	2.2	95.337	858	0.0035211	3.5463	0	0	0	866950	1024300	895090	0	3	0	3	0	928780	4.36206e-05
sp|P62917|RL8_HUMAN60SribosomalproteinL8OS=HomosapiensGN=RPL8PE=1SV=2	sp|P62917|RL8_HUMAN60SribosomalproteinL8OS=HomosapiensGN=RPL8PE=1SV=2	2	7	28.024	257	0.0034722	3.4552	0	0	0	5089800	4954600	5696400	0	3	0	3	0	5.24693e+06	2.1162e-05
sp|P42766|RL35_HUMAN60SribosomalproteinL35OS=HomosapiensGN=RPL35PE=1SV=2	sp|P42766|RL35_HUMAN60SribosomalproteinL35OS=HomosapiensGN=RPL35PE=1SV=2	2	13.8	14.551	123	0.0034014	3.2151	0	0	0	13866000	11454000	11630000	0	3	0	3	0	1.23167e+07	9.22465e-05
sp|P18124|RL7_HUMAN60SribosomalproteinL7OS=HomosapiensGN=RPL7PE=1SV=1	sp|P18124|RL7_HUMAN60SribosomalproteinL7OS=HomosapiensGN=RPL7PE=1SV=1	2	6.9	29.225	248	0.0033898	3.0857	204840	0	0	2686500	2249600	2017700	0	2	0	2	68280	2.31793e+06	0.000411584
sp|Q9Y230|RUVB2_HUMANRuvB-like2OS=HomosapiensGN=RUVBL2PE=1SV=3	sp|Q9Y230|RUVB2_HUMANRuvB-like2OS=HomosapiensGN=RUVBL2PE=1SV=3	2	4.3	51.156	463	0.0031949	2.3821	0	0	0	544220	361520	386890	0	3	0	3	0	430877	0.00165694
sp|Q16629|SRSF7_HUMANSerine/arginine-richsplicingfactor7OS=HomosapiensGN=SRSF7PE=1SV=1	sp|Q16629|SRSF7_HUMANSerine/arginine-richsplicingfactor7OS=HomosapiensGN=SRSF7PE=1SV=1	2	8	27.366	238	0.0031746	2.3759	0	10851	0	960550	1000300	988620	0	2	0	2	3617	983157	1.50844e-07
sp|P16949|STMN1_HUMANStathminOS=HomosapiensGN=STMN1PE=1SV=3	sp|P16949|STMN1_HUMANStathminOS=HomosapiensGN=STMN1PE=1SV=3	2	13.4	17.302	149	0.003096	2.0985	462990	634220	518150	0	0	0	0	0	3	3	538453	0	0.000436909
sp|P15880|RS2_HUMAN40SribosomalproteinS2OS=HomosapiensGN=RPS2PE=1SV=2	sp|P15880|RS2_HUMAN40SribosomalproteinS2OS=HomosapiensGN=RPS2PE=1SV=2	2	6.8	31.324	293	0.0030864	2.066	835510	602570	0	10490000	9956500	10753000	0	1	0	1	479360	1.03998e+07	8.39433e-06
sp|P11586|C1TC_HUMANC-1-tetrahydrofolatesynthase,cytoplasmicOS=HomosapiensGN=MTHFD1PE=1SV=3	sp|P11586|C1TC_HUMANC-1-tetrahydrofolatesynthase,cytoplasmicOS=HomosapiensGN=MTHFD1PE=1SV=3	2	2.5	101.56	935	0.0030395	1.9741	0	0	0	526460	459160	517810	0	3	0	3	0	501143	1.87742e-05
sp|P40227|TCPZ_HUMANT-complexprotein1subunitzetaOS=HomosapiensGN=CCT6APE=1SV=3;sp|Q92526|TCPW_HUMANT-complexprotein1subunitzeta-2OS=HomosapiensGN=CCT6BPE=1SV=5	sp|P40227|TCPZ_HUMANT-complexprotein1subunitzetaOS=HomosapiensGN=CCT6APE=1SV=3;sp|Q92526|TCPW_HUMANT-complexprotein1subunitzeta-2OS=HomosapiensGN=CCT6BPE=1SV=5	2;1	3.8	58.024	531	0.003003	1.8847	0	0	0	880820	724370	712180	0	3	0	3	0	772457	0.000141759
sp|P08621|RU17_HUMANU1smallnuclearribonucleoprotein70kDaOS=HomosapiensGN=SNRNP70PE=1SV=2	sp|P08621|RU17_HUMANU1smallnuclearribonucleoprotein70kDaOS=HomosapiensGN=SNRNP70PE=1SV=2	3	7.8	51.556	437	0.0029762	1.8021	0	0	0	436630	336940	0	0	3	1	4	0	257857	0.12268
sp|Q13247|SRSF6_HUMANSerine/arginine-richsplicingfactor6OS=HomosapiensGN=SRSF6PE=1SV=2;sp|Q13243|SRSF5_HUMANSerine/arginine-richsplicingfactor5OS=HomosapiensGN=SRSF5PE=1SV=1;sp|Q08170|SRSF4_HUMANSerine/arginine-richsplicingfactor4OS=HomosapiensGN=SRSF4PE=1SV=2	sp|Q13247|SRSF6_HUMANSerine/arginine-richsplicingfactor6OS=HomosapiensGN=SRSF6PE=1SV=2;sp|Q13243|SRSF5_HUMANSerine/arginine-richsplicingfactor5OS=HomosapiensGN=SRSF5PE=1SV=1;sp|Q08170|SRSF4_HUMANSerine/arginine-richsplicingfactor4OS=HomosapiensGN=SRSF4PE=1SV=2	2;1;1	5.2	39.586	344	0.0027933	1.3025	0	0	0	2092200	1824200	1764700	0	3	0	3	0	1893700	4.71317e-05
sp|P14866|HNRPL_HUMANHeterogeneousnuclearribonucleoproteinLOS=HomosapiensGN=HNRNPLPE=1SV=2	sp|P14866|HNRPL_HUMANHeterogeneousnuclearribonucleoproteinLOS=HomosapiensGN=HNRNPLPE=1SV=2	2	3.4	64.132	589	0.0027778	1.245	153460	0	0	437700	411410	445240	0	2	0	2	51153.3	431450	0.00188261
sp|Q14667|K0100_HUMANProteinKIAA0100OS=HomosapiensGN=KIAA0100PE=1SV=3	sp|Q14667|K0100_HUMANProteinKIAA0100OS=HomosapiensGN=KIAA0100PE=1SV=3	2	0.4	253.7	2235	0.0027548	1.2258	0	0	0	0	33772	73172	0	3	1	4	0	35648	0.167078
sp|Q15366|PCBP2_HUMANPoly(rC)-bindingprotein2OS=HomosapiensGN=PCBP2PE=1SV=1;sp|P57721|PCBP3_HUMANPoly(rC)-bindingprotein3OS=HomosapiensGN=PCBP3PE=2SV=2	sp|Q15366|PCBP2_HUMANPoly(rC)-bindingprotein2OS=HomosapiensGN=PCBP2PE=1SV=1;sp|P57721|PCBP3_HUMANPoly(rC)-bindingprotein3OS=HomosapiensGN=PCBP3PE=2SV=2	2;1	8.5	38.58	365	0.0054054	1.086	0	0	0	317700	514280	460860	0	3	0	3	0	430947	0.00183111
sp|Q9NYF8|BCLF1_HUMANBcl-2-associatedtranscriptionfactor1OS=HomosapiensGN=BCLAF1PE=1SV=2	sp|Q9NYF8|BCLF1_HUMANBcl-2-associatedtranscriptionfactor1OS=HomosapiensGN=BCLAF1PE=1SV=2	2	2.5	106.12	920	0.0079787	0.96691	0	0	0	134220	135860	92813	0	3	0	3	0	120964	0.00100953
sp|P61247|RS3A_HUMAN40SribosomalproteinS3aOS=HomosapiensGN=RPS3APE=1SV=2	sp|P61247|RS3A_HUMAN40SribosomalproteinS3aOS=HomosapiensGN=RPS3APE=1SV=2	2	8	29.945	264	0.0075188	0.73017	290350	0	0	541020	524880	467670	0	2	0	2	96783.3	511190	0.0139982
sp|O00148|DX39A_HUMANATP-dependentRNAhelicaseDDX39AOS=HomosapiensGN=DDX39APE=1SV=2;sp|Q13838|DX39B_HUMANSpliceosomeRNAhelicaseDDX39BOS=HomosapiensGN=DDX39BPE=1SV=1	sp|O00148|DX39A_HUMANATP-dependentRNAhelicaseDDX39AOS=HomosapiensGN=DDX39APE=1SV=2;sp|Q13838|DX39B_HUMANSpliceosomeRNAhelicaseDDX39BOS=HomosapiensGN=DDX39BPE=1SV=1	1;1	3.3	49.129	427	0.009828	0.69709	0	0	0	1242200	1597700	2058900	0	3	0	3	0	1.63293e+06	0.00230475
sp|Q99880|H2B1L_HUMANHistoneH2Btype1-LOS=HomosapiensGN=HIST1H2BLPE=1SV=3;sp|Q8N257|H2B3B_HUMANHistoneH2Btype3-BOS=HomosapiensGN=HIST3H2BBPE=1SV=3;sp|Q96A08|H2B1A_HUMANHistoneH2Btype1-AOS=HomosapiensGN=HIST1H2BAPE=1SV=3	sp|Q99880|H2B1L_HUMANHistoneH2Btype1-LOS=HomosapiensGN=HIST1H2BLPE=1SV=3;sp|Q8N257|H2B3B_HUMANHistoneH2Btype3-BOS=HomosapiensGN=HIST3H2BBPE=1SV=3;sp|Q96A08|H2B1A_HUMANHistoneH2Btype1-AOS=HomosapiensGN=HIST1H2BAPE=1SV=3	6;5;5	45.2	13.952	126	1	-2	0	0	0	745820	1029600	1096200	0	3	0	3	0	957207	0.000876956

## Sheet: CC-CR Even_LacZ all
Protein IDs	Majority protein IDs	Peptide counts (all)	Sequence coverage [%]	Mol. weight [kDa]	Sequence length	Q-value	Score	iBAQ_cc-cr lacz_1	iBAQ_cc-cr lacz_2	iBAQ_cc-cr lacz_3	iBAQ_cc-cr odd_1	iBAQ_cc-cr odd_2	iBAQ_cc-cr odd_3		Count_1	Count_2	Total	Average_1	Average_2	p-Value
sp|O00541|PESC_HUMANPescadillohomologOS=HomosapiensGN=PES1PE=1SV=1	sp|O00541|PESC_HUMANPescadillohomologOS=HomosapiensGN=PES1PE=1SV=1	3	4.8	68.002	588	0	9.4717	0	0	0	253990	181670	0	0	3	1	4	0	145220	0.12696
sp|O43159|RRP8_HUMANRibosomalRNA-processingprotein8OS=HomosapiensGN=RRP8PE=1SV=2	sp|O43159|RRP8_HUMANRibosomalRNA-processingprotein8OS=HomosapiensGN=RRP8PE=1SV=2	2	5.7	50.714	456	0	7.1459	0	0	0	399710	357580	0	0	3	1	4	0	252430	0.117346
sp|P00558|PGK1_HUMANPhosphoglyceratekinase1OS=HomosapiensGN=PGK1PE=1SV=3	sp|P00558|PGK1_HUMANPhosphoglyceratekinase1OS=HomosapiensGN=PGK1PE=1SV=3	1	2.2	44.614	417	0	11.38	0	0	0	201010	220380	0	0	3	1	4	0	140463	0.116956
sp|P07195|LDHB_HUMANL-lactatedehydrogenaseBchainOS=HomosapiensGN=LDHBPE=1SV=2	sp|P07195|LDHB_HUMANL-lactatedehydrogenaseBchainOS=HomosapiensGN=LDHBPE=1SV=2	4	12.3	36.638	334	0	21.205	0	433010	413980	0	0	0	0	1	3	4	282330	0	0.116317
sp|P10599|THIO_HUMANThioredoxinOS=HomosapiensGN=TXNPE=1SV=3	sp|P10599|THIO_HUMANThioredoxinOS=HomosapiensGN=TXNPE=1SV=3	1	8.6	11.737	105	0	22.724	0	0	222880	0	161110	0	0	2	2	4	74293.3	53703.3	0.833291
sp|P15880|RS2_HUMAN40SribosomalproteinS2OS=HomosapiensGN=RPS2PE=1SV=2	sp|P15880|RS2_HUMAN40SribosomalproteinS2OS=HomosapiensGN=RPS2PE=1SV=2	2	6.8	31.324	293	0.0030864	2.066	835510	602570	0	0	0	0	0	1	3	4	479360	0	0.126447
sp|P17844|DDX5_HUMANProbableATP-dependentRNAhelicaseDDX5OS=HomosapiensGN=DDX5PE=1SV=1	sp|P17844|DDX5_HUMANProbableATP-dependentRNAhelicaseDDX5OS=HomosapiensGN=DDX5PE=1SV=1	6	9.4	69.147	614	0	22.693	0	0	0	260890	254230	0	0	3	1	4	0	171707	0.116183
sp|P22087|FBRL_HUMANrRNA2'-O-methyltransferasefibrillarinOS=HomosapiensGN=FBLPE=1SV=2	sp|P22087|FBRL_HUMANrRNA2'-O-methyltransferasefibrillarinOS=HomosapiensGN=FBLPE=1SV=2	3	7.8	33.784	321	0	12.919	0	0	0	1123300	0	1884300	0	3	1	4	0	1.00253e+06	0.140932
sp|P38646|GRP75_HUMANStress-70protein,mitochondrialOS=HomosapiensGN=HSPA9PE=1SV=2	sp|P38646|GRP75_HUMANStress-70protein,mitochondrialOS=HomosapiensGN=HSPA9PE=1SV=2	2	3.4	73.68	679	0	9.41	0	99398	142150	0	0	0	0	1	3	4	80516	0	0.128425
sp|P39023|RL3_HUMAN60SribosomalproteinL3OS=HomosapiensGN=RPL3PE=1SV=2;sp|Q92901|RL3L_HUMAN60SribosomalproteinL3-likeOS=HomosapiensGN=RPL3LPE=2SV=3	sp|P39023|RL3_HUMAN60SribosomalproteinL3OS=HomosapiensGN=RPL3PE=1SV=2;sp|Q92901|RL3L_HUMAN60SribosomalproteinL3-likeOS=HomosapiensGN=RPL3LPE=2SV=3	2;1	4.7	46.108	403	0	11.004	0	0	0	800510	0	1390900	0	3	1	4	0	730470	0.144146
sp|P42696|RBM34_HUMANRNA-bindingprotein34OS=HomosapiensGN=RBM34PE=1SV=2	sp|P42696|RBM34_HUMANRNA-bindingprotein34OS=HomosapiensGN=RBM34PE=1SV=2	3	7.7	48.564	430	0	13.439	0	0	0	0	42752	64773	0	3	1	4	0	35841.7	0.132525
sp|P46782|RS5_HUMAN40SribosomalproteinS5OS=HomosapiensGN=RPS5PE=1SV=4	sp|P46782|RS5_HUMAN40SribosomalproteinS5OS=HomosapiensGN=RPS5PE=1SV=4	1	8.3	22.876	204	0	6.2552	0	0	0	713630	0	1150700	0	3	1	4	0	621443	0.137502
sp|P49207|RL34_HUMAN60SribosomalproteinL34OS=HomosapiensGN=RPL34PE=1SV=3	sp|P49207|RL34_HUMAN60SribosomalproteinL34OS=HomosapiensGN=RPL34PE=1SV=3	2	13.7	13.293	117	0	16.246	0	0	0	1969500	2235300	0	0	3	1	4	0	1401600	0.117704
sp|P49792|RBP2_HUMANE3SUMO-proteinligaseRanBP2OS=HomosapiensGN=RANBP2PE=1SV=2	sp|P49792|RBP2_HUMANE3SUMO-proteinligaseRanBP2OS=HomosapiensGN=RANBP2PE=1SV=2	1	1.1	358.2	3224	0.0035587	3.62	0	0	0	22023	26609	0	0	3	1	4	0	16210.7	0.119642
sp|P51991|ROA3_HUMANHeterogeneousnuclearribonucleoproteinA3OS=HomosapiensGN=HNRNPA3PE=1SV=2	sp|P51991|ROA3_HUMANHeterogeneousnuclearribonucleoproteinA3OS=HomosapiensGN=HNRNPA3PE=1SV=2	1	5.8	39.594	378	0.0075949	0.75525	0	0	0	412830	420410	0	0	3	1	4	0	277747	0.116149
sp|P52292|IMA1_HUMANImportinsubunitalpha-1OS=HomosapiensGN=KPNA2PE=1SV=1	sp|P52292|IMA1_HUMANImportinsubunitalpha-1OS=HomosapiensGN=KPNA2PE=1SV=1	2	5.7	57.861	529	0	7.2958	0	0	0	210080	196750	0	0	3	1	4	0	135610	0.116543
sp|P55769|NH2L1_HUMANNHP2-likeprotein1OS=HomosapiensGN=NHP2L1PE=1SV=3	sp|P55769|NH2L1_HUMANNHP2-likeprotein1OS=HomosapiensGN=NHP2L1PE=1SV=3	2	15.6	14.173	128	0	10.932	0	554410	1595500	0	0	0	0	1	3	4	716637	0	0.2002
sp|P58107|EPIPL_HUMANEpiplakinOS=HomosapiensGN=EPPK1PE=1SV=2	sp|P58107|EPIPL_HUMANEpiplakinOS=HomosapiensGN=EPPK1PE=1SV=2	2	2.7	555.61	5090	0	24.761	0	0	0	39079	53237	0	0	3	1	4	0	30772	0.125387
sp|P60174|TPIS_HUMANTriosephosphateisomeraseOS=HomosapiensGN=TPI1PE=1SV=3	sp|P60174|TPIS_HUMANTriosephosphateisomeraseOS=HomosapiensGN=TPI1PE=1SV=3	1	4.5	30.791	286	0.0031348	2.223	0	0	0	16252	12878	0	0	3	1	4	0	9710	0.121425
sp|P61247|RS3A_HUMAN40SribosomalproteinS3aOS=HomosapiensGN=RPS3APE=1SV=2	sp|P61247|RS3A_HUMAN40SribosomalproteinS3aOS=HomosapiensGN=RPS3APE=1SV=2	2	8	29.945	264	0.0075188	0.73017	290350	0	0	22243	0	0	0	2	2	4	96783.3	7414.33	0.409312
sp|P61981|1433G_HUMAN14-3-3proteingammaOS=HomosapiensGN=YWHAGPE=1SV=2;sp|P27348|1433T_HUMAN14-3-3proteinthetaOS=HomosapiensGN=YWHAQPE=1SV=1;sp|Q04917|1433F_HUMAN14-3-3proteinetaOS=HomosapiensGN=YWHAHPE=1SV=4;sp|P31946|1433B_HUMAN14-3-3proteinbeta/alphaOS=HomosapiensGN=YWHABPE=1SV=3;sp|P31947|1433S_HUMAN14-3-3proteinsigmaOS=HomosapiensGN=SFNPE=1SV=1;sp|P62258|1433E_HUMAN14-3-3proteinepsilonOS=Homo…	sp|P61981|1433G_HUMAN14-3-3proteingammaOS=HomosapiensGN=YWHAGPE=1SV=2	3;1;1;1;1;1	10.5	28.302	247	0.0028011	1.3078	0	244290	249120	0	0	0	0	1	3	4	164470	0	0.116155
sp|P63104|1433Z_HUMAN14-3-3proteinzeta/deltaOS=HomosapiensGN=YWHAZPE=1SV=1	sp|P63104|1433Z_HUMAN14-3-3proteinzeta/deltaOS=HomosapiensGN=YWHAZPE=1SV=1	5	24.5	27.745	245	0	104.58	442710	0	0	0	0	618210	0	2	2	4	147570	206070	0.82879
sp|P84098|RL19_HUMAN60SribosomalproteinL19OS=HomosapiensGN=RPL19PE=1SV=1	sp|P84098|RL19_HUMAN60SribosomalproteinL19OS=HomosapiensGN=RPL19PE=1SV=1	3	16.8	23.466	196	0	29.999	0	0	0	0	176690	103000	0	3	1	4	0	93230	0.14296
sp|Q01844|EWS_HUMANRNA-bindingproteinEWSOS=HomosapiensGN=EWSR1PE=1SV=1	sp|Q01844|EWS_HUMANRNA-bindingproteinEWSOS=HomosapiensGN=EWSR1PE=1SV=1	1	2.1	68.477	656	0.0032787	2.6441	0	0	0	0	528300	862310	0	3	1	4	0	463537	0.138538
sp|Q08211|DHX9_HUMANATP-dependentRNAhelicaseAOS=HomosapiensGN=DHX9PE=1SV=4	sp|Q08211|DHX9_HUMANATP-dependentRNAhelicaseAOS=HomosapiensGN=DHX9PE=1SV=4	16	16.1	140.96	1270	0	82.188	0	83512	94974	0	0	0	0	1	3	4	59495.3	0	0.117754
sp|Q12797|ASPH_HUMANAspartyl/asparaginylbeta-hydroxylaseOS=HomosapiensGN=ASPHPE=1SV=3	sp|Q12797|ASPH_HUMANAspartyl/asparaginylbeta-hydroxylaseOS=HomosapiensGN=ASPHPE=1SV=3	1	3.3	85.862	758	0	41.091	0	89060	96993	0	0	0	0	1	3	4	62017.7	0	0.116839
sp|Q13085|ACACA_HUMANAcetyl-CoAcarboxylase1OS=HomosapiensGN=ACACAPE=1SV=2;sp|O00763|ACACB_HUMANAcetyl-CoAcarboxylase2OS=HomosapiensGN=ACACBPE=1SV=3	sp|Q13085|ACACA_HUMANAcetyl-CoAcarboxylase1OS=HomosapiensGN=ACACAPE=1SV=2	5;2	2.4	265.55	2346	0	26.87	404590	284910	0	0	0	0	0	1	3	4	229833	0	0.12796
sp|Q14692|BMS1_HUMANRibosomebiogenesisproteinBMS1homologOS=HomosapiensGN=BMS1PE=1SV=1	sp|Q14692|BMS1_HUMANRibosomebiogenesisproteinBMS1homologOS=HomosapiensGN=BMS1PE=1SV=1	5	4.4	145.81	1282	0	34.343	0	0	0	220610	238890	0	0	3	1	4	0	153167	0.116746
sp|Q15233|NONO_HUMANNon-POUdomain-containingoctamer-bindingproteinOS=HomosapiensGN=NONOPE=1SV=4	sp|Q15233|NONO_HUMANNon-POUdomain-containingoctamer-bindingproteinOS=HomosapiensGN=NONOPE=1SV=4	10	30.6	54.231	471	0	126.76	0	0	0	1717800	1999600	0	0	3	1	4	0	1.23913e+06	0.118397
sp|Q15365|PCBP1_HUMANPoly(rC)-bindingprotein1OS=HomosapiensGN=PCBP1PE=1SV=2	sp|Q15365|PCBP1_HUMANPoly(rC)-bindingprotein1OS=HomosapiensGN=PCBP1PE=1SV=2	2	8.7	37.497	356	0	116.18	0	0	0	664000	2216000	0	0	3	1	4	0	960000	0.217535
sp|Q15393|SF3B3_HUMANSplicingfactor3Bsubunit3OS=HomosapiensGN=SF3B3PE=1SV=4	sp|Q15393|SF3B3_HUMANSplicingfactor3Bsubunit3OS=HomosapiensGN=SF3B3PE=1SV=4	1	1.4	135.58	1217	0	13.46	0	0	0	212970	0	77618	0	3	1	4	0	96862.7	0.194556
sp|Q1KMD3|HNRL2_HUMANHeterogeneousnuclearribonucleoproteinU-likeprotein2OS=HomosapiensGN=HNRNPUL2PE=1SV=1	sp|Q1KMD3|HNRL2_HUMANHeterogeneousnuclearribonucleoproteinU-likeprotein2OS=HomosapiensGN=HNRNPUL2PE=1SV=1	1	1.7	85.104	747	0.0029412	1.6877	0	59190	77495	0	0	0	0	1	3	4	45561.7	0	0.123201
sp|Q5C9Z4|NOM1_HUMANNucleolarMIF4Gdomain-containingprotein1OS=HomosapiensGN=NOM1PE=1SV=1	sp|Q5C9Z4|NOM1_HUMANNucleolarMIF4Gdomain-containingprotein1OS=HomosapiensGN=NOM1PE=1SV=1	6	8.3	96.256	860	0	36.856	0	0	0	121090	0	86613	0	3	1	4	0	69234.3	0.126959
sp|Q5JTH9|RRP12_HUMANRRP12-likeproteinOS=HomosapiensGN=RRP12PE=1SV=2	sp|Q5JTH9|RRP12_HUMANRRP12-likeproteinOS=HomosapiensGN=RRP12PE=1SV=2	2	2.5	143.7	1297	0	19.74	0	0	20959	19699	0	0	0	2	2	4	6986.33	6566.33	0.967159
sp|Q5SSJ5|HP1B3_HUMANHeterochromatinprotein1-bindingprotein3OS=HomosapiensGN=HP1BP3PE=1SV=1	sp|Q5SSJ5|HP1B3_HUMANHeterochromatinprotein1-bindingprotein3OS=HomosapiensGN=HP1BP3PE=1SV=1	2	4.3	61.206	553	0	10.349	0	0	0	100400	105910	0	0	3	1	4	0	68770	0.1164
sp|Q86XP3|DDX42_HUMANATP-dependentRNAhelicaseDDX42OS=HomosapiensGN=DDX42PE=1SV=1	sp|Q86XP3|DDX42_HUMANATP-dependentRNAhelicaseDDX42OS=HomosapiensGN=DDX42PE=1SV=1	1	3.8	102.97	938	0	13.81	0	0	0	169290	0	116920	0	3	1	4	0	95403.3	0.12926
sp|Q8IYB3|SRRM1_HUMANSerine/argininerepetitivematrixprotein1OS=HomosapiensGN=SRRM1PE=1SV=2	sp|Q8IYB3|SRRM1_HUMANSerine/argininerepetitivematrixprotein1OS=HomosapiensGN=SRRM1PE=1SV=2	2	4.8	102.33	904	0	60.192	0	0	0	145200	163080	0	0	3	1	4	0	102760	0.117453
sp|Q99848|EBP2_HUMANProbablerRNA-processingproteinEBP2OS=HomosapiensGN=EBNA1BP2PE=1SV=2	sp|Q99848|EBP2_HUMANProbablerRNA-processingproteinEBP2OS=HomosapiensGN=EBNA1BP2PE=1SV=2	5	16.7	34.852	306	0	91.729	0	0	0	284990	289180	0	0	3	1	4	0	191390	0.116138
sp|Q9BQG0|MBB1A_HUMANMyb-bindingprotein1AOS=HomosapiensGN=MYBBP1APE=1SV=2	sp|Q9BQG0|MBB1A_HUMANMyb-bindingprotein1AOS=HomosapiensGN=MYBBP1APE=1SV=2	13	10.8	148.85	1328	0	74.398	0	0	0	94119	0	87477	0	3	1	4	0	60532	0.116648
sp|Q9H583|HEAT1_HUMANHEATrepeat-containingprotein1OS=HomosapiensGN=HEATR1PE=1SV=3	sp|Q9H583|HEAT1_HUMANHEATrepeat-containingprotein1OS=HomosapiensGN=HEATR1PE=1SV=3	6	3	242.37	2144	0	77.249	0	0	0	41404	67176	0	0	3	1	4	0	36193.3	0.138024
sp|Q9NQ29|LUC7L_HUMANPutativeRNA-bindingproteinLuc7-like1OS=HomosapiensGN=LUC7LPE=1SV=1	sp|Q9NQ29|LUC7L_HUMANPutativeRNA-bindingproteinLuc7-like1OS=HomosapiensGN=LUC7LPE=1SV=1	2	5.9	43.727	371	0	12.107	0	0	0	580600	672660	0	0	3	1	4	0	417753	0.118258
sp|Q9NQ55|SSF1_HUMANSuppressorofSWI41homologOS=HomosapiensGN=PPANPE=1SV=1	sp|Q9NQ55|SSF1_HUMANSuppressorofSWI41homologOS=HomosapiensGN=PPANPE=1SV=1	3	6.6	53.193	473	0	54.645	0	0	0	422360	340570	0	0	3	1	4	0	254310	0.120668
sp|Q9NR30|DDX21_HUMANNucleolarRNAhelicase2OS=HomosapiensGN=DDX21PE=1SV=5;sp|Q9BQ39|DDX50_HUMANATP-dependentRNAhelicaseDDX50OS=HomosapiensGN=DDX50PE=1SV=1	sp|Q9NR30|DDX21_HUMANNucleolarRNAhelicase2OS=HomosapiensGN=DDX21PE=1SV=5	16;1	25.2	87.343	783	0	154.19	0	0	0	818480	614430	0	0	3	1	4	0	477637	0.124119
sp|Q9NVP1|DDX18_HUMANATP-dependentRNAhelicaseDDX18OS=HomosapiensGN=DDX18PE=1SV=2	sp|Q9NVP1|DDX18_HUMANATP-dependentRNAhelicaseDDX18OS=HomosapiensGN=DDX18PE=1SV=2	4	6.7	75.406	670	0	15.478	0	0	0	472190	563290	0	0	3	1	4	0	345160	0.119186
sp|Q9NY93|DDX56_HUMANProbableATP-dependentRNAhelicaseDDX56OS=HomosapiensGN=DDX56PE=1SV=1	sp|Q9NY93|DDX56_HUMANProbableATP-dependentRNAhelicaseDDX56OS=HomosapiensGN=DDX56PE=1SV=1	2	4.4	61.589	547	0.0035088	3.5107	0	0	0	105180	89372	0	0	3	1	4	0	64850.7	0.118736
sp|Q9NZM5|GSCR2_HUMANGliomatumorsuppressorcandidateregiongene2proteinOS=HomosapiensGN=GLTSCR2PE=1SV=2	sp|Q9NZM5|GSCR2_HUMANGliomatumorsuppressorcandidateregiongene2proteinOS=HomosapiensGN=GLTSCR2PE=1SV=2	2	3.6	54.389	478	0.0029499	1.6911	0	0	0	149210	152860	0	0	3	1	4	0	100690	0.116175
sp|Q9P2E9|RRBP1_HUMANRibosome-bindingprotein1OS=HomosapiensGN=RRBP1PE=1SV=4	sp|Q9P2E9|RRBP1_HUMANRibosome-bindingprotein1OS=HomosapiensGN=RRBP1PE=1SV=4	1	10.2	152.47	1410	0.0033557	2.9972	0	0	0	53410	42928	0	0	3	1	4	0	32112.7	0.120804
sp|Q9Y3T9|NOC2L_HUMANNucleolarcomplexprotein2homologOS=HomosapiensGN=NOC2LPE=1SV=4	sp|Q9Y3T9|NOC2L_HUMANNucleolarcomplexprotein2homologOS=HomosapiensGN=NOC2LPE=1SV=4	4	6.3	84.918	749	0	27.921	0	0	0	195210	0	160980	0	3	1	4	0	118730	0.119777
sp|O60264|SMCA5_HUMANSWI/SNF-relatedmatrix-associatedactin-dependentregulatorofchromatinsubfamilyAmember5OS=HomosapiensGN=SMARCA5PE=1SV=1	sp|O60264|SMCA5_HUMANSWI/SNF-relatedmatrix-associatedactin-dependentregulatorofchromatinsubfamilyAmember5OS=HomosapiensGN=SMARCA5PE=1SV=1	1	3.1	121.9	1052	0	9.4412	0	0	0	180080	110680	107300	0	3	0	3	0	132687	0.00500948
sp|O60832|DKC1_HUMANH/ACAribonucleoproteincomplexsubunit4OS=HomosapiensGN=DKC1PE=1SV=3	sp|O60832|DKC1_HUMANH/ACAribonucleoproteincomplexsubunit4OS=HomosapiensGN=DKC1PE=1SV=3	4	7.6	57.673	514	0	42.843	0	0	0	295580	296370	511830	0	3	0	3	0	367927	0.00691731
sp|O95232|LC7L3_HUMANLuc7-likeprotein3OS=HomosapiensGN=LUC7L3PE=1SV=2	sp|O95232|LC7L3_HUMANLuc7-likeprotein3OS=HomosapiensGN=LUC7L3PE=1SV=2	1	4.2	51.466	432	0	6.9034	0	0	0	116670	126100	520710	0	3	0	3	0	254493	0.12852
sp|P00338|LDHA_HUMANL-lactatedehydrogenaseAchainOS=HomosapiensGN=LDHAPE=1SV=2	sp|P00338|LDHA_HUMANL-lactatedehydrogenaseAchainOS=HomosapiensGN=LDHAPE=1SV=2	4	11.1	36.688	332	0	5.2123	0	0	0	274930	356660	311840	0	3	0	3	0	314477	0.000184287
sp|P04083|ANXA1_HUMANAnnexinA1OS=HomosapiensGN=ANXA1PE=1SV=2	sp|P04083|ANXA1_HUMANAnnexinA1OS=HomosapiensGN=ANXA1PE=1SV=2	3	8.7	38.714	346	0	8.9155	0	0	0	147550	118980	176800	0	3	0	3	0	147777	0.00089878
sp|P04406|G3P_HUMANGlyceraldehyde-3-phosphatedehydrogenaseOS=HomosapiensGN=GAPDHPE=1SV=3	sp|P04406|G3P_HUMANGlyceraldehyde-3-phosphatedehydrogenaseOS=HomosapiensGN=GAPDHPE=1SV=3	2	7.5	36.053	335	0	14.462	0	261270	220760	0	0	391670	0	1	2	3	160677	130557	0.854227
sp|P05165|PCCA_HUMANPropionyl-CoAcarboxylasealphachain,mitochondrialOS=HomosapiensGN=PCCAPE=1SV=4	sp|P05165|PCCA_HUMANPropionyl-CoAcarboxylasealphachain,mitochondrialOS=HomosapiensGN=PCCAPE=1SV=4	18	27.6	80.058	728	0	323.31	22721000	3294400	3335200	0	0	0	0	0	3	3	9.78353e+06	0	0.204967
sp|P08621|RU17_HUMANU1smallnuclearribonucleoprotein70kDaOS=HomosapiensGN=SNRNP70PE=1SV=2	sp|P08621|RU17_HUMANU1smallnuclearribonucleoprotein70kDaOS=HomosapiensGN=SNRNP70PE=1SV=2	3	7.8	51.556	437	0.0029762	1.8021	0	0	0	450740	225280	210770	0	3	0	3	0	295597	0.0190203
sp|P10809|CH60_HUMAN60kDaheatshockprotein,mitochondrialOS=HomosapiensGN=HSPD1PE=1SV=2	sp|P10809|CH60_HUMAN60kDaheatshockprotein,mitochondrialOS=HomosapiensGN=HSPD1PE=1SV=2	7	13.8	61.054	573	0	110.06	389510	168750	244480	0	0	0	0	0	3	3	267580	0	0.0144764
sp|P12956|XRCC6_HUMANX-rayrepaircross-complementingprotein6OS=HomosapiensGN=XRCC6PE=1SV=2	sp|P12956|XRCC6_HUMANX-rayrepaircross-complementingprotein6OS=HomosapiensGN=XRCC6PE=1SV=2	5	11.5	69.842	609	0	323.31	0	0	0	515530	551620	521100	0	3	0	3	0	529417	1.20572e-06
sp|P16401|H15_HUMANHistoneH1.5OS=HomosapiensGN=HIST1H1BPE=1SV=3	sp|P16401|H15_HUMANHistoneH1.5OS=HomosapiensGN=HIST1H1BPE=1SV=3	3	14.2	22.58	226	0.0036232	3.9978	685280	723600	721980	0	0	0	0	0	3	3	710287	0	5.76549e-07
sp|P16949|STMN1_HUMANStathminOS=HomosapiensGN=STMN1PE=1SV=3	sp|P16949|STMN1_HUMANStathminOS=HomosapiensGN=STMN1PE=1SV=3	2	13.4	17.302	149	0.003096	2.0985	462990	634220	518150	0	0	0	0	0	3	3	538453	0	0.000436909
sp|P17096|HMGA1_HUMANHighmobilitygroupproteinHMG-I/HMG-YOS=HomosapiensGN=HMGA1PE=1SV=3	sp|P17096|HMGA1_HUMANHighmobilitygroupproteinHMG-I/HMG-YOS=HomosapiensGN=HMGA1PE=1SV=3	2	23.4	11.676	107	0	30.12	0	0	0	1206300	725830	1091000	0	3	0	3	0	1007710	0.00224149
sp|P36578|RL4_HUMAN60SribosomalproteinL4OS=HomosapiensGN=RPL4PE=1SV=5	sp|P36578|RL4_HUMAN60SribosomalproteinL4OS=HomosapiensGN=RPL4PE=1SV=5	4	9.8	47.697	427	0	16.757	0	0	0	250270	60587	391030	0	3	0	3	0	233962	0.0709201
sp|P37108|SRP14_HUMANSignalrecognitionparticle14kDaproteinOS=HomosapiensGN=SRP14PE=1SV=2	sp|P37108|SRP14_HUMANSignalrecognitionparticle14kDaproteinOS=HomosapiensGN=SRP14PE=1SV=2	1	21.3	14.57	136	0.0035336	3.5787	439150	763530	1200300	0	0	0	0	0	3	3	800993	0	0.0221156
sp|P47914|RL29_HUMAN60SribosomalproteinL29OS=HomosapiensGN=RPL29PE=1SV=2	sp|P47914|RL29_HUMAN60SribosomalproteinL29OS=HomosapiensGN=RPL29PE=1SV=2	1	9.4	17.752	159	0	16.94	0	0	0	26535000	24547000	23786000	0	3	0	3	0	24956000	6.92658e-06
sp|P52272|HNRPM_HUMANHeterogeneousnuclearribonucleoproteinMOS=HomosapiensGN=HNRNPMPE=1SV=3	sp|P52272|HNRPM_HUMANHeterogeneousnuclearribonucleoproteinMOS=HomosapiensGN=HNRNPMPE=1SV=3	7	10.8	77.515	730	0	92.372	0	139540	0	1148300	3508.6	0	0	2	1	3	46513.3	383936	0.430284
sp|P62158|CALM_HUMANCalmodulinOS=HomosapiensGN=CALM1PE=1SV=2	sp|P62158|CALM_HUMANCalmodulinOS=HomosapiensGN=CALM1PE=1SV=2	1	8.7	16.837	149	0	22.846	0	0	0	1691700	1341600	1039900	0	3	0	3	0	1.35773e+06	0.0019626
sp|P62847|RS24_HUMAN40SribosomalproteinS24OS=HomosapiensGN=RPS24PE=1SV=1	sp|P62847|RS24_HUMAN40SribosomalproteinS24OS=HomosapiensGN=RPS24PE=1SV=1	1	6	15.423	133	0.0028986	1.5589	0	0	0	1103800	1188000	1383200	0	3	0	3	0	1225000	0.000121224
sp|P80723|BASP1_HUMANBrainacidsolubleprotein1OS=HomosapiensGN=BASP1PE=1SV=2	sp|P80723|BASP1_HUMANBrainacidsolubleprotein1OS=HomosapiensGN=BASP1PE=1SV=2	4	26.4	22.693	227	0	40.208	914560	4275600	4355100	0	0	0	0	0	3	3	3.18175e+06	0	0.0485041
sp|P81605|DCD_HUMANDermcidinOS=HomosapiensGN=DCDPE=1SV=2	sp|P81605|DCD_HUMANDermcidinOS=HomosapiensGN=DCDPE=1SV=2	3	26.4	11.284	110	0	6.1887	0	0	0	672160	744910	422160	0	3	0	3	0	613077	0.00329743
sp|P84103|SRSF3_HUMANSerine/arginine-richsplicingfactor3OS=HomosapiensGN=SRSF3PE=1SV=1	sp|P84103|SRSF3_HUMANSerine/arginine-richsplicingfactor3OS=HomosapiensGN=SRSF3PE=1SV=1	1	4.3	19.329	164	0	7.6171	0	0	0	4445900	6596900	2559000	0	3	0	3	0	4.53393e+06	0.0177375
sp|Q03252|LMNB2_HUMANLamin-B2OS=HomosapiensGN=LMNB2PE=1SV=3	sp|Q03252|LMNB2_HUMANLamin-B2OS=HomosapiensGN=LMNB2PE=1SV=3	4	7.7	67.688	600	0	15.769	0	0	0	444260	446040	81723	0	3	0	3	0	324008	0.0555407
sp|Q08945|SSRP1_HUMANFACTcomplexsubunitSSRP1OS=HomosapiensGN=SSRP1PE=1SV=1	sp|Q08945|SSRP1_HUMANFACTcomplexsubunitSSRP1OS=HomosapiensGN=SSRP1PE=1SV=1	2	3.5	81.074	709	0	107.67	0	0	0	546490	556200	523350	0	3	0	3	0	542013	6.25241e-07
sp|Q12874|SF3A3_HUMANSplicingfactor3Asubunit3OS=HomosapiensGN=SF3A3PE=1SV=1	sp|Q12874|SF3A3_HUMANSplicingfactor3Asubunit3OS=HomosapiensGN=SF3A3PE=1SV=1	1	1.8	58.848	501	0.002907	1.5965	0	0	0	179570	286030	257250	0	3	0	3	0	240950	0.00162576
sp|Q13185|CBX3_HUMANChromoboxproteinhomolog3OS=HomosapiensGN=CBX3PE=1SV=4	sp|Q13185|CBX3_HUMANChromoboxproteinhomolog3OS=HomosapiensGN=CBX3PE=1SV=4	1	6	20.811	183	0.0032895	2.6927	0	0	0	1599600	1320600	1234500	0	3	0	3	0	1384900	0.000230639
sp|Q13206|DDX10_HUMANProbableATP-dependentRNAhelicaseDDX10OS=HomosapiensGN=DDX10PE=1SV=2	sp|Q13206|DDX10_HUMANProbableATP-dependentRNAhelicaseDDX10OS=HomosapiensGN=DDX10PE=1SV=2	2	3.4	100.89	875	0	19.867	0	0	0	348240	456960	128040	0	3	0	3	0	311080	0.032427
sp|Q14667|K0100_HUMANProteinKIAA0100OS=HomosapiensGN=KIAA0100PE=1SV=3	sp|Q14667|K0100_HUMANProteinKIAA0100OS=HomosapiensGN=KIAA0100PE=1SV=3	2	0.4	253.7	2235	0.0027548	1.2258	0	0	0	30513000	30885000	19613000	0	3	0	3	0	2.70037e+07	0.00186811
sp|Q14690|RRP5_HUMANProteinRRP5homologOS=HomosapiensGN=PDCD11PE=1SV=3	sp|Q14690|RRP5_HUMANProteinRRP5homologOS=HomosapiensGN=PDCD11PE=1SV=3	13	8.9	208.7	1871	0	55.079	0	0	0	180190	198220	193220	0	3	0	3	0	190543	3.77666e-06
sp|Q16629|SRSF7_HUMANSerine/arginine-richsplicingfactor7OS=HomosapiensGN=SRSF7PE=1SV=1	sp|Q16629|SRSF7_HUMANSerine/arginine-richsplicingfactor7OS=HomosapiensGN=SRSF7PE=1SV=1	2	8	27.366	238	0.0031746	2.3759	0	10851	0	2738500	3037300	0	0	2	1	3	3617	1.92527e+06	0.117684
sp|Q8IY81|SPB1_HUMANpre-rRNAprocessingproteinFTSJ3OS=HomosapiensGN=FTSJ3PE=1SV=2	sp|Q8IY81|SPB1_HUMANpre-rRNAprocessingproteinFTSJ3OS=HomosapiensGN=FTSJ3PE=1SV=2	6	9.1	96.557	847	0	31.12	0	0	0	323200	429610	235240	0	3	0	3	0	329350	0.00423025
sp|Q8NC51|PAIRB_HUMANPlasminogenactivatorinhibitor1RNA-bindingproteinOS=HomosapiensGN=SERBP1PE=1SV=2	sp|Q8NC51|PAIRB_HUMANPlasminogenactivatorinhibitor1RNA-bindingproteinOS=HomosapiensGN=SERBP1PE=1SV=2	2	7.1	44.965	408	0	20.232	291100	152210	378060	0	0	0	0	0	3	3	273790	0	0.0141121
sp|Q8NI36|WDR36_HUMANWDrepeat-containingprotein36OS=HomosapiensGN=WDR36PE=1SV=1	sp|Q8NI36|WDR36_HUMANWDrepeat-containingprotein36OS=HomosapiensGN=WDR36PE=1SV=1	3	3.3	105.32	951	0	36.168	0	0	0	1912700	1485600	1526700	0	3	0	3	0	1.64167e+06	0.00027039
sp|Q92945|FUBP2_HUMANFarupstreamelement-bindingprotein2OS=HomosapiensGN=KHSRPPE=1SV=4	sp|Q92945|FUBP2_HUMANFarupstreamelement-bindingprotein2OS=HomosapiensGN=KHSRPPE=1SV=4	4	10.1	73.114	711	0	304.69	0	0	0	1233900	1387300	1434600	0	3	0	3	0	1.35193e+06	2.38634e-05
sp|Q96E39|RMXL1_HUMANRNAbindingmotifprotein,X-linked-like-1OS=HomosapiensGN=RBMXL1PE=1SV=1;sp|P38159|RBMX_HUMANRNA-bindingmotifprotein,XchromosomeOS=HomosapiensGN=RBMXPE=1SV=3;sp|O75526|RMXL2_HUMANRNA-bindingmotifprotein,X-linked-like-2OS=HomosapiensGN=RBMXL2PE=1SV=3	sp|Q96E39|RMXL1_HUMANRNAbindingmotifprotein,X-linked-like-1OS=HomosapiensGN=RBMXL1PE=1SV=1;sp|P38159|RBMX_HUMANRNA-bindingmotifprotein,XchromosomeOS=HomosapiensGN=RBMXPE=1SV=3	4;4;1	9.5	42.141	390	0	35.12	0	0	0	890610	388950	199750	0	3	0	3	0	493103	0.0749804
sp|Q9NW13|RBM28_HUMANRNA-bindingprotein28OS=HomosapiensGN=RBM28PE=1SV=3	sp|Q9NW13|RBM28_HUMANRNA-bindingprotein28OS=HomosapiensGN=RBM28PE=1SV=3	7	9.6	85.737	759	0	29.112	0	76913	102150	0	0	466040	0	1	2	3	59687.7	155347	0.578378
sp|Q9NX58|LYAR_HUMANCellgrowth-regulatingnucleolarproteinOS=HomosapiensGN=LYARPE=1SV=2	sp|Q9NX58|LYAR_HUMANCellgrowth-regulatingnucleolarproteinOS=HomosapiensGN=LYARPE=1SV=2	2	2.9	43.614	379	0	4.5767	0	0	0	652730	711100	345490	0	3	0	3	0	569773	0.00736231
sp|Q9Y2W1|TR150_HUMANThyroidhormonereceptor-associatedprotein3OS=HomosapiensGN=THRAP3PE=1SV=2	sp|Q9Y2W1|TR150_HUMANThyroidhormonereceptor-associatedprotein3OS=HomosapiensGN=THRAP3PE=1SV=2	2	2.1	108.66	955	0	8.8169	0	0	0	288120	228520	140000	0	3	0	3	0	218880	0.00704738
sp|Q9Y383|LC7L2_HUMANPutativeRNA-bindingproteinLuc7-like2OS=HomosapiensGN=LUC7L2PE=1SV=2	sp|Q9Y383|LC7L2_HUMANPutativeRNA-bindingproteinLuc7-like2OS=HomosapiensGN=LUC7L2PE=1SV=2	3	7.4	46.513	392	0	8.2245	0	0	0	417540	919670	814960	0	3	0	3	0	717390	0.00937351
sp|Q9Y5B9|SP16H_HUMANFACTcomplexsubunitSPT16OS=HomosapiensGN=SUPT16HPE=1SV=1	sp|Q9Y5B9|SP16H_HUMANFACTcomplexsubunitSPT16OS=HomosapiensGN=SUPT16HPE=1SV=1	11	11.4	119.91	1047	0	43.448	15031	0	0	152100	257490	0	0	2	1	3	5010.33	136530	0.153968
sp|O76021|RL1D1_HUMANRibosomalL1domain-containingprotein1OS=HomosapiensGN=RSL1D1PE=1SV=3	sp|O76021|RL1D1_HUMANRibosomalL1domain-containingprotein1OS=HomosapiensGN=RSL1D1PE=1SV=3	12	24.9	54.972	490	0	323.31	188690	0	0	2223500	2779000	1123400	0	2	0	2	62896.7	2.04197e+06	0.0156736
sp|P02545|LMNA_HUMANPrelamin-A/COS=HomosapiensGN=LMNAPE=1SV=1	sp|P02545|LMNA_HUMANPrelamin-A/COS=HomosapiensGN=LMNAPE=1SV=1	16	28	74.139	664	0	323.31	0	0	31527	2846300	2826500	1999900	0	2	0	2	10509	2.55757e+06	0.000799808
sp|P06748|NPM_HUMANNucleophosminOS=HomosapiensGN=NPM1PE=1SV=2	sp|P06748|NPM_HUMANNucleophosminOS=HomosapiensGN=NPM1PE=1SV=2	11	31.3	32.575	294	0	323.31	6306600	0	0	1978100	2531900	1033300	0	2	0	2	2102200	1.84777e+06	0.911389
sp|P07437|TBB5_HUMANTubulinbetachainOS=HomosapiensGN=TUBBPE=1SV=2;sp|Q9BVA1|TBB2B_HUMANTubulinbeta-2BchainOS=HomosapiensGN=TUBB2BPE=1SV=1;sp|Q13885|TBB2A_HUMANTubulinbeta-2AchainOS=HomosapiensGN=TUBB2APE=1SV=1;sp|Q13509|TBB3_HUMANTubulinbeta-3chainOS=HomosapiensGN=TUBB3PE=1SV=2	sp|P07437|TBB5_HUMANTubulinbetachainOS=HomosapiensGN=TUBBPE=1SV=2;sp|Q9BVA1|TBB2B_HUMANTubulinbeta-2BchainOS=HomosapiensGN=TUBB2BPE=1SV=1;sp|Q13885|TBB2A_HUMANTubulinbeta-2AchainOS=HomosapiensGN=TUBB2APE=1SV=1;sp|Q13509|TBB3_HUMANTubulinbeta-3chainOS=HomosapiensGN=TUBB3PE=1SV=2	2;2;2;1	6.1	49.67	444	0	16.906	267880	0	0	691070	749370	279250	0	2	0	2	89293.3	573230	0.0487902
sp|P08238|HS90B_HUMANHeatshockproteinHSP90-betaOS=HomosapiensGN=HSP90AB1PE=1SV=4;sp|Q58FF8|H90B2_HUMANPutativeheatshockproteinHSP90-beta2OS=HomosapiensGN=HSP90AB2PPE=1SV=2;sp|Q58FF7|H90B3_HUMANPutativeheatshockproteinHSP90-beta-3OS=HomosapiensGN=HSP90AB3PPE=5SV=1;sp|P14625|ENPL_HUMANEndoplasminOS=HomosapiensGN=HSP90B1PE=1SV=1	sp|P08238|HS90B_HUMANHeatshockproteinHSP90-betaOS=HomosapiensGN=HSP90AB1PE=1SV=4	11;4;4;1	16.9	83.263	724	0	152.85	2279200	0	0	76446	37770	60549	0	2	0	2	759733	58255	0.408141
sp|P10412|H14_HUMANHistoneH1.4OS=HomosapiensGN=HIST1H1EPE=1SV=2	sp|P10412|H14_HUMANHistoneH1.4OS=HomosapiensGN=HIST1H1EPE=1SV=2	11	40.2	21.865	219	0	51.97	14336000	0	0	2983600	3492200	2935500	0	2	0	2	4.77867e+06	3137100	0.74867
sp|P11498|PYC_HUMANPyruvatecarboxylase,mitochondrialOS=HomosapiensGN=PCPE=1SV=2	sp|P11498|PYC_HUMANPyruvatecarboxylase,mitochondrialOS=HomosapiensGN=PCPE=1SV=2	11	12.1	129.63	1178	0	157.29	2262800	689870	799030	0	18384	0	0	0	2	2	1.25057e+06	6128	0.0701527
sp|P18124|RL7_HUMAN60SribosomalproteinL7OS=HomosapiensGN=RPL7PE=1SV=1	sp|P18124|RL7_HUMAN60SribosomalproteinL7OS=HomosapiensGN=RPL7PE=1SV=1	2	6.9	29.225	248	0.0033898	3.0857	204840	0	0	269600	287440	173660	0	2	0	2	68280	243567	0.0847841
sp|P19338|NUCL_HUMANNucleolinOS=HomosapiensGN=NCLPE=1SV=3;REV__sp|P19338|NUCL_HUMANNucleolinOS=HomosapiensGN=NCLPE=1SV=3	sp|P19338|NUCL_HUMANNucleolinOS=HomosapiensGN=NCLPE=1SV=3	24;1	27	76.613	710	0	143.89	1364000	0	0	6380500	7350300	3943600	0	2	0	2	454667	5.89147e+06	0.00807323
sp|P20700|LMNB1_HUMANLamin-B1OS=HomosapiensGN=LMNB1PE=1SV=2	sp|P20700|LMNB1_HUMANLamin-B1OS=HomosapiensGN=LMNB1PE=1SV=2	6	10.8	66.408	586	0	8.8591	195200	0	0	135950	40277	61189	0	2	0	2	65066.7	79138.7	0.853071
sp|P46087|NOP2_HUMANProbable28SrRNA(cytosine(4447)-C(5))-methyltransferaseOS=HomosapiensGN=NOP2PE=1SV=2	sp|P46087|NOP2_HUMANProbable28SrRNA(cytosine(4447)-C(5))-methyltransferaseOS=HomosapiensGN=NOP2PE=1SV=2	11	19.7	89.301	812	0	126.44	0	96665	0	2136900	1561000	1132500	0	2	0	2	32221.7	1.61013e+06	0.0057313
sp|P62899|RL31_HUMAN60SribosomalproteinL31OS=HomosapiensGN=RPL31PE=1SV=1	sp|P62899|RL31_HUMAN60SribosomalproteinL31OS=HomosapiensGN=RPL31PE=1SV=1	4	28.8	14.463	125	0	45.001	3752600	0	0	7973400	6506700	8593600	0	2	0	2	1.25087e+06	7.69123e+06	0.00991829
sp|Q00839|HNRPU_HUMANHeterogeneousnuclearribonucleoproteinUOS=HomosapiensGN=HNRNPUPE=1SV=6	sp|Q00839|HNRPU_HUMANHeterogeneousnuclearribonucleoproteinUOS=HomosapiensGN=HNRNPUPE=1SV=6	5	8.7	90.583	825	0	76.846	413790	0	0	122660	86376	84396	0	2	0	2	137930	97810.7	0.786448
sp|Q07020|RL18_HUMAN60SribosomalproteinL18OS=HomosapiensGN=RPL18PE=1SV=2	sp|Q07020|RL18_HUMAN60SribosomalproteinL18OS=HomosapiensGN=RPL18PE=1SV=2	4	25	21.634	188	0	67.635	10119000	827030	712880	0	438570	0	0	0	2	2	3.8863e+06	146190	0.296778
sp|Q13263|TIF1B_HUMANTranscriptionintermediaryfactor1-betaOS=HomosapiensGN=TRIM28PE=1SV=5	sp|Q13263|TIF1B_HUMANTranscriptionintermediaryfactor1-betaOS=HomosapiensGN=TRIM28PE=1SV=5	7	12.1	88.549	835	0	323.31	0	0	302100	4555600	5093900	3645600	0	2	0	2	100700	4431700	0.000568986
sp|Q13523|PRP4B_HUMANSerine/threonine-proteinkinasePRP4homologOS=HomosapiensGN=PRPF4BPE=1SV=3	sp|Q13523|PRP4B_HUMANSerine/threonine-proteinkinasePRP4homologOS=HomosapiensGN=PRPF4BPE=1SV=3	1	0.9	116.99	1007	0.0099751	0.70341	0	30911	0	43353	77749	52769	0	2	0	2	10303.7	57957	0.0305919
sp|Q15424|SAFB1_HUMANScaffoldattachmentfactorB1OS=HomosapiensGN=SAFBPE=1SV=4;sp|Q14151|SAFB2_HUMANScaffoldattachmentfactorB2OS=HomosapiensGN=SAFB2PE=1SV=1	sp|Q15424|SAFB1_HUMANScaffoldattachmentfactorB1OS=HomosapiensGN=SAFBPE=1SV=4;sp|Q14151|SAFB2_HUMANScaffoldattachmentfactorB2OS=HomosapiensGN=SAFB2PE=1SV=1	2;1	4.3	102.64	915	0	31.67	190990	0	0	390540	324090	206640	0	2	0	2	63663.3	307090	0.0431869
sp|Q99878|H2A1J_HUMANHistoneH2Atype1-JOS=HomosapiensGN=HIST1H2AJPE=1SV=3;sp|Q96KK5|H2A1H_HUMANHistoneH2Atype1-HOS=HomosapiensGN=HIST1H2AHPE=1SV=3;sp|Q9BTM1|H2AJ_HUMANHistoneH2A.JOS=HomosapiensGN=H2AFJPE=1SV=1;sp|Q93077|H2A1C_HUMANHistoneH2Atype1-COS=HomosapiensGN=HIST1H2ACPE=1SV=3;sp|P0C0S8|H2A1_HUMANHistoneH2Atype1OS=HomosapiensGN=HIST1H2AGPE=1SV=2;sp|Q8IUE6|H2A2B_HUMANHistoneH2Atype2-BOS=Homosa…	sp|Q99878|H2A1J_HUMANHistoneH2Atype1-JOS=HomosapiensGN=HIST1H2AJPE=1SV=3;sp|Q96KK5|H2A1H_HUMANHistoneH2Atype1-HOS=HomosapiensGN=HIST1H2AHPE=1SV=3;sp|Q9BTM1|H2AJ_HUMANHistoneH2A.JOS=HomosapiensGN=H2AFJPE=1SV=1;sp|Q93077|H2A1C_HUMANHistoneH2Atype1-COS=HomosapiensGN=HIST1H2ACPE=1SV=3;sp|P0C0S8|H2A1_HUMANHistoneH2Atype1OS=HomosapiensGN=HIST1H2AGPE=1SV=2;sp|Q8IUE6|H2A2B_HUMANHistoneH2Atype2-BOS=Homosa…	5;5;5;5;5;4;4;4;4;3;1	55.5	13.936	128	0	41.179	1901900	5999100	6192700	472980	0	0	0	0	2	2	4697900	157660	0.0321377
sp|Q9Y2Z0|SGT1_HUMANProteinSGT1homologOS=HomosapiensGN=SUGT1PE=1SV=3	sp|Q9Y2Z0|SGT1_HUMANProteinSGT1homologOS=HomosapiensGN=SUGT1PE=1SV=3	1	3.3	41.024	365	0	19.571	232280	0	0	65752	60135	86528	0	2	0	2	77426.7	70805	0.936297
sp|P06733|ENOA_HUMANAlpha-enolaseOS=HomosapiensGN=ENO1PE=1SV=2;sp|P13929|ENOB_HUMANBeta-enolaseOS=HomosapiensGN=ENO3PE=1SV=5;sp|P09104|ENOG_HUMANGamma-enolaseOS=HomosapiensGN=ENO2PE=1SV=3	sp|P06733|ENOA_HUMANAlpha-enolaseOS=HomosapiensGN=ENO1PE=1SV=2	7;1;1	21.9	47.168	434	0	186.25	4039100	825870	676370	651860	809490	0	0	0	1	1	1.84711e+06	487117	0.293084
sp|P07910|HNRPC_HUMANHeterogeneousnuclearribonucleoproteinsC1/C2OS=HomosapiensGN=HNRNPCPE=1SV=4;sp|P0DMR1|HNRC4_HUMANHeterogeneousnuclearribonucleoproteinC-like4OS=HomosapiensGN=HNRNPCL4PE=3SV=1;sp|O60812|HNRC1_HUMANHeterogeneousnuclearribonucleoproteinC-like1OS=HomosapiensGN=HNRNPCL1PE=2SV=1;sp|B7ZW38|HNRC3_HUMANHeterogeneousnuclearribonucleoproteinC-like3OS=HomosapiensGN=HNRNPCL3PE=2SV=1;sp|B2R…	sp|P07910|HNRPC_HUMANHeterogeneousnuclearribonucleoproteinsC1/C2OS=HomosapiensGN=HNRNPCPE=1SV=4	7;2;2;2;2	20.3	33.67	306	0	31.282	1755500	0	2621700	1176900	921120	285390	0	1	0	1	1.45907e+06	794470	0.46082
sp|P13010|XRCC5_HUMANX-rayrepaircross-complementingprotein5OS=HomosapiensGN=XRCC5PE=1SV=3	sp|P13010|XRCC5_HUMANX-rayrepaircross-complementingprotein5OS=HomosapiensGN=XRCC5PE=1SV=3	2	4.6	82.704	732	0	50.192	0	943970	603420	983570	1253400	701020	0	1	0	1	515797	979330	0.219575
sp|P26599|PTBP1_HUMANPolypyrimidinetract-bindingprotein1OS=HomosapiensGN=PTBP1PE=1SV=1;sp|O95758|PTBP3_HUMANPolypyrimidinetract-bindingprotein3OS=HomosapiensGN=PTBP3PE=1SV=2	sp|P26599|PTBP1_HUMANPolypyrimidinetract-bindingprotein1OS=HomosapiensGN=PTBP1PE=1SV=1;sp|O95758|PTBP3_HUMANPolypyrimidinetract-bindingprotein3OS=HomosapiensGN=PTBP3PE=1SV=2	2;1	3.6	57.221	531	0	13.942	398840	974130	871220	2085100	2459300	0	0	0	1	1	748063	1514800	0.38417
sp|P35579|MYH9_HUMANMyosin-9OS=HomosapiensGN=MYH9PE=1SV=4;sp|P35749|MYH11_HUMANMyosin-11OS=HomosapiensGN=MYH11PE=1SV=3	sp|P35579|MYH9_HUMANMyosin-9OS=HomosapiensGN=MYH9PE=1SV=4	5;1	3.6	226.53	1960	0	197.91	0	50016	49591	48162	63811	31793	0	1	0	1	33202.3	47922	0.481785
sp|P61978|HNRPK_HUMANHeterogeneousnuclearribonucleoproteinKOS=HomosapiensGN=HNRNPKPE=1SV=1	sp|P61978|HNRPK_HUMANHeterogeneousnuclearribonucleoproteinKOS=HomosapiensGN=HNRNPKPE=1SV=1	6	14.3	50.976	463	0	53.046	0	523540	477490	954840	1108800	1369600	0	1	0	1	333677	1.14441e+06	0.0171741
sp|P62910|RL32_HUMAN60SribosomalproteinL32OS=HomosapiensGN=RPL32PE=1SV=2	sp|P62910|RL32_HUMAN60SribosomalproteinL32OS=HomosapiensGN=RPL32PE=1SV=2	2	10.4	15.86	135	0.0033223	2.7116	6089500	4618000	4352200	3755700	3785700	0	0	0	1	1	5019900	2513800	0.140937
sp|P67809|YBOX1_HUMANNuclease-sensitiveelement-bindingprotein1OS=HomosapiensGN=YBX1PE=1SV=3	sp|P67809|YBOX1_HUMANNuclease-sensitiveelement-bindingprotein1OS=HomosapiensGN=YBX1PE=1SV=3	4	23.8	35.924	324	0	123.8	662160	0	734180	5067800	5942200	2430000	0	1	0	1	465447	4480000	0.0205973
sp|Q01469|FABP5_HUMANFattyacid-bindingprotein,epidermalOS=HomosapiensGN=FABP5PE=1SV=3	sp|Q01469|FABP5_HUMANFattyacid-bindingprotein,epidermalOS=HomosapiensGN=FABP5PE=1SV=3	1	6.7	15.164	135	0	11.959	851960	928460	908830	1373900	1491400	0	0	0	1	1	896417	955100	0.908459
sp|Q07955|SRSF1_HUMANSerine/arginine-richsplicingfactor1OS=HomosapiensGN=SRSF1PE=1SV=2	sp|Q07955|SRSF1_HUMANSerine/arginine-richsplicingfactor1OS=HomosapiensGN=SRSF1PE=1SV=2	4	19.4	27.744	248	0	22.141	299370	233640	334600	832290	966270	0	0	0	1	1	289203	599520	0.364634
sp|Q12788|TBL3_HUMANTransducinbeta-likeprotein3OS=HomosapiensGN=TBL3PE=1SV=2	sp|Q12788|TBL3_HUMANTransducinbeta-likeprotein3OS=HomosapiensGN=TBL3PE=1SV=2	5	7.2	89.034	808	0	227.15	46559	0	47117	953460	1127700	2027000	0	1	0	1	31225.3	1.36939e+06	0.0158838
sp|Q14978|NOLC1_HUMANNucleolarandcoiled-bodyphosphoprotein1OS=HomosapiensGN=NOLC1PE=1SV=2	sp|Q14978|NOLC1_HUMANNucleolarandcoiled-bodyphosphoprotein1OS=HomosapiensGN=NOLC1PE=1SV=2	8	11.2	73.602	699	0	50.737	0	220410	210710	5382400	5720700	4162400	0	1	0	1	143707	5088500	0.000495498
sp|Q99879|H2B1M_HUMANHistoneH2Btype1-MOS=HomosapiensGN=HIST1H2BMPE=1SV=3;sp|Q99877|H2B1N_HUMANHistoneH2Btype1-NOS=HomosapiensGN=HIST1H2BNPE=1SV=3;sp|Q93079|H2B1H_HUMANHistoneH2Btype1-HOS=HomosapiensGN=HIST1H2BHPE=1SV=3;sp|Q5QNW6|H2B2F_HUMANHistoneH2Btype2-FOS=HomosapiensGN=HIST2H2BFPE=1SV=3;sp|Q16778|H2B2E_HUMANHistoneH2Btype2-EOS=HomosapiensGN=HIST2H2BEPE=1SV=3;sp|P62807|H2B1C_HUMANHistoneH2Btyp…	sp|Q99879|H2B1M_HUMANHistoneH2Btype1-MOS=HomosapiensGN=HIST1H2BMPE=1SV=3;sp|Q99877|H2B1N_HUMANHistoneH2Btype1-NOS=HomosapiensGN=HIST1H2BNPE=1SV=3;sp|Q93079|H2B1H_HUMANHistoneH2Btype1-HOS=HomosapiensGN=HIST1H2BHPE=1SV=3;sp|Q5QNW6|H2B2F_HUMANHistoneH2Btype2-FOS=HomosapiensGN=HIST2H2BFPE=1SV=3;sp|Q16778|H2B2E_HUMANHistoneH2Btype2-EOS=HomosapiensGN=HIST2H2BEPE=1SV=3;sp|P62807|H2B1C_HUMANHistoneH2Btyp…	6;6;6;6;6;6;6;6;6;6;6;6;1;1	45.2	13.989	126	0	323.31	62664000	0	302610	12391000	12106000	4382300	0	1	0	1	20988870	9.62643e+06	0.617221
sp|Q9BTT0|AN32E_HUMANAcidicleucine-richnuclearphosphoprotein32familymemberEOS=HomosapiensGN=ANP32EPE=1SV=1	sp|Q9BTT0|AN32E_HUMANAcidicleucine-richnuclearphosphoprotein32familymemberEOS=HomosapiensGN=ANP32EPE=1SV=1	1	4.1	30.692	268	0.0030581	2.0013	667840	0	278550	143760	105160	103480	0	1	0	1	315463	117467	0.365405
sp|Q9H0A0|NAT10_HUMANN-acetyltransferase10OS=HomosapiensGN=NAT10PE=1SV=2	sp|Q9H0A0|NAT10_HUMANN-acetyltransferase10OS=HomosapiensGN=NAT10PE=1SV=2	7	6.7	115.73	1025	0	93.254	0	82466	81748	525660	523230	307420	0	1	0	1	54738	452103	0.00680407
sp|P04264|K2C1_HUMANKeratin,typeIIcytoskeletal1OS=HomosapiensGN=KRT1PE=1SV=6	sp|P04264|K2C1_HUMANKeratin,typeIIcytoskeletal1OS=HomosapiensGN=KRT1PE=1SV=6	32	46	66.038	644	0	323.31	1469200	1124500	1148200	42123000	46497000	25368000	0	0	0	0	1247300	37996000	0.00466286
sp|P05783|K1C18_HUMANKeratin,typeIcytoskeletal18OS=HomosapiensGN=KRT18PE=1SV=2;CON__H-INV:HIT000015463;CON__Q92764;sp|Q92764|KRT35_HUMANKeratin,typeIcuticularHa5OS=HomosapiensGN=KRT35PE=2SV=5;CON__Q497I4	sp|P05783|K1C18_HUMANKeratin,typeIcytoskeletal18OS=HomosapiensGN=KRT18PE=1SV=2	17;2;2;2;2	54.7	48.057	430	0	323.31	3472300	2586700	2390900	2184100	1099800	1034500	0	0	0	0	2.81663e+06	1.43947e+06	0.0510434
sp|P06454|PTMA_HUMANProthymosinalphaOS=HomosapiensGN=PTMAPE=1SV=2	sp|P06454|PTMA_HUMANProthymosinalphaOS=HomosapiensGN=PTMAPE=1SV=2	4	34.2	12.203	111	0	39.859	35176000	50336000	41077000	5952500	4918400	4742100	0	0	0	0	4.21963e+07	5.20433e+06	0.00112252
sp|P07305|H10_HUMANHistoneH1.0OS=HomosapiensGN=H1F0PE=1SV=3	sp|P07305|H10_HUMANHistoneH1.0OS=HomosapiensGN=H1F0PE=1SV=3	7	27.8	20.863	194	0	33.736	7768600	9265100	8679700	28428000	31544000	7788600	0	0	0	0	8.57113e+06	2.25869e+07	0.133714
sp|P16403|H12_HUMANHistoneH1.2OS=HomosapiensGN=HIST1H1CPE=1SV=2;sp|Q02539|H11_HUMANHistoneH1.1OS=HomosapiensGN=HIST1H1APE=1SV=3;sp|P22492|H1T_HUMANHistoneH1tOS=HomosapiensGN=HIST1H1TPE=2SV=4	sp|P16403|H12_HUMANHistoneH1.2OS=HomosapiensGN=HIST1H1CPE=1SV=2	9;3;2	32.9	21.364	213	0	29.333	22958000	21486000	20620000	26272000	28408000	28081000	0	0	0	0	21688000	27587000	0.00345354
sp|P22626|ROA2_HUMANHeterogeneousnuclearribonucleoproteinsA2/B1OS=HomosapiensGN=HNRNPA2B1PE=1SV=2	sp|P22626|ROA2_HUMANHeterogeneousnuclearribonucleoproteinsA2/B1OS=HomosapiensGN=HNRNPA2B1PE=1SV=2	5	15.3	37.429	353	0	175.04	749570	498080	157620	2993000	3739000	1104500	0	0	0	0	468423	2.61217e+06	0.0557353
sp|P23528|COF1_HUMANCofilin-1OS=HomosapiensGN=CFL1PE=1SV=3	sp|P23528|COF1_HUMANCofilin-1OS=HomosapiensGN=CFL1PE=1SV=3	2	15.7	18.502	166	0	15.241	3413100	5190400	3597200	4155100	3329500	3791800	0	0	0	0	4066900	3758800	0.641516
sp|P26373|RL13_HUMAN60SribosomalproteinL13OS=HomosapiensGN=RPL13PE=1SV=4	sp|P26373|RL13_HUMAN60SribosomalproteinL13OS=HomosapiensGN=RPL13PE=1SV=4	8	31.8	24.261	211	0	323.31	7014600	3839400	4310400	3351800	3380800	10677000	0	0	0	0	5054800	5803200	0.790108
sp|P38919|IF4A3_HUMANEukaryoticinitiationfactor4A-IIIOS=HomosapiensGN=EIF4A3PE=1SV=4	sp|P38919|IF4A3_HUMANEukaryoticinitiationfactor4A-IIIOS=HomosapiensGN=EIF4A3PE=1SV=4	3	8	46.871	411	0	205.69	478800	556310	598000	2247200	2615700	1734900	0	0	0	0	544370	2.19927e+06	0.00302565
sp|P46781|RS9_HUMAN40SribosomalproteinS9OS=HomosapiensGN=RPS9PE=1SV=3	sp|P46781|RS9_HUMAN40SribosomalproteinS9OS=HomosapiensGN=RPS9PE=1SV=3	6	24.7	22.591	194	0	24.69	6083900	4153200	5524300	12303000	12281000	11906000	0	0	0	0	5253800	1.21633e+07	0.000299666
sp|P62805|H4_HUMANHistoneH4OS=HomosapiensGN=HIST1H4APE=1SV=2	sp|P62805|H4_HUMANHistoneH4OS=HomosapiensGN=HIST1H4APE=1SV=2	6	45.6	11.367	103	0	150.43	38712000	174270	313500	7184600	4584700	5452500	0	0	0	0	13066590	5740600	0.598972
sp|P62826|RAN_HUMANGTP-bindingnuclearproteinRanOS=HomosapiensGN=RANPE=1SV=3	sp|P62826|RAN_HUMANGTP-bindingnuclearproteinRanOS=HomosapiensGN=RANPE=1SV=3	4	19.9	24.423	216	0	14.201	1182800	1230600	803220	2266000	1738200	2231600	0	0	0	0	1.07221e+06	2078600	0.00984277
sp|P62987|RL40_HUMANUbiquitin-60SribosomalproteinL40OS=HomosapiensGN=UBA52PE=1SV=2;sp|P62979|RS27A_HUMANUbiquitin-40SribosomalproteinS27aOS=HomosapiensGN=RPS27APE=1SV=2;sp|P0CG47|UBB_HUMANPolyubiquitin-BOS=HomosapiensGN=UBBPE=1SV=1;sp|P0CG48|UBC_HUMANPolyubiquitin-COS=HomosapiensGN=UBCPE=1SV=3	sp|P62987|RL40_HUMANUbiquitin-60SribosomalproteinL40OS=HomosapiensGN=UBA52PE=1SV=2;sp|P62979|RS27A_HUMANUbiquitin-40SribosomalproteinS27aOS=HomosapiensGN=RPS27APE=1SV=2;sp|P0CG47|UBB_HUMANPolyubiquitin-BOS=HomosapiensGN=UBBPE=1SV=1;sp|P0CG48|UBC_HUMANPolyubiquitin-COS=HomosapiensGN=UBCPE=1SV=3	3;3;3;3	26.6	14.728	128	0	154.17	13268000	1093700	2324100	7504900	7361900	2791600	0	0	0	0	5.56193e+06	5.88613e+06	0.941729
sp|P63261|ACTG_HUMANActin,cytoplasmic2OS=HomosapiensGN=ACTG1PE=1SV=1;sp|P60709|ACTB_HUMANActin,cytoplasmic1OS=HomosapiensGN=ACTBPE=1SV=1;sp|P63267|ACTH_HUMANActin,gamma-entericsmoothmuscleOS=HomosapiensGN=ACTG2PE=1SV=1;sp|P68133|ACTS_HUMANActin,alphaskeletalmuscleOS=HomosapiensGN=ACTA1PE=1SV=1;sp|P68032|ACTC_HUMANActin,alphacardiacmuscle1OS=HomosapiensGN=ACTC1PE=1SV=1;sp|P62736|ACTA_HUMANActin,ao…	sp|P63261|ACTG_HUMANActin,cytoplasmic2OS=HomosapiensGN=ACTG1PE=1SV=1;sp|P60709|ACTB_HUMANActin,cytoplasmic1OS=HomosapiensGN=ACTBPE=1SV=1;sp|P63267|ACTH_HUMANActin,gamma-entericsmoothmuscleOS=HomosapiensGN=ACTG2PE=1SV=1;sp|P68133|ACTS_HUMANActin,alphaskeletalmuscleOS=HomosapiensGN=ACTA1PE=1SV=1;sp|P68032|ACTC_HUMANActin,alphacardiacmuscle1OS=HomosapiensGN=ACTC1PE=1SV=1;sp|P62736|ACTA_HUMANActin,ao…	10;10;7;7;7;7;3;3;2;2;1;1	30.4	41.792	375	0	153.48	4102200	1656000	1385300	601360	840590	1064600	0	0	0	0	2.38117e+06	835517	0.151833
sp|Q13428|TCOF_HUMANTreacleproteinOS=HomosapiensGN=TCOF1PE=1SV=3	sp|Q13428|TCOF_HUMANTreacleproteinOS=HomosapiensGN=TCOF1PE=1SV=3	36	25.7	152.1	1488	0	323.31	23801	387790	408410	913930	1142600	412000	0	0	0	0	273334	822843	0.0922319
sp|Q16777|H2A2C_HUMANHistoneH2Atype2-COS=HomosapiensGN=HIST2H2ACPE=1SV=4;sp|Q6FI13|H2A2A_HUMANHistoneH2Atype2-AOS=HomosapiensGN=HIST2H2AA3PE=1SV=3	sp|Q16777|H2A2C_HUMANHistoneH2Atype2-COS=HomosapiensGN=HIST2H2ACPE=1SV=4;sp|Q6FI13|H2A2A_HUMANHistoneH2Atype2-AOS=HomosapiensGN=HIST2H2AA3PE=1SV=3	5;5	55	13.988	129	0	100.08	21791000	10408000	11292000	29476000	25788000	27669000	0	0	0	0	14497000	2.76443e+07	0.0259894
sp|Q5VTE0|EF1A3_HUMANPutativeelongationfactor1-alpha-like3OS=HomosapiensGN=EEF1A1P5PE=5SV=1;sp|P68104|EF1A1_HUMANElongationfactor1-alpha1OS=HomosapiensGN=EEF1A1PE=1SV=1;sp|Q05639|EF1A2_HUMANElongationfactor1-alpha2OS=HomosapiensGN=EEF1A2PE=1SV=1	sp|Q5VTE0|EF1A3_HUMANPutativeelongationfactor1-alpha-like3OS=HomosapiensGN=EEF1A1P5PE=5SV=1;sp|P68104|EF1A1_HUMANElongationfactor1-alpha1OS=HomosapiensGN=EEF1A1PE=1SV=1;sp|Q05639|EF1A2_HUMANElongationfactor1-alpha2OS=HomosapiensGN=EEF1A2PE=1SV=1	5;5;3	13.4	50.184	462	0	84.586	392670	42987	85593	302110	79628	71688	0	0	0	0	173750	151142	0.87379
sp|Q71DI3|H32_HUMANHistoneH3.2OS=HomosapiensGN=HIST2H3APE=1SV=3;sp|Q16695|H31T_HUMANHistoneH3.1tOS=HomosapiensGN=HIST3H3PE=1SV=3;sp|P84243|H33_HUMANHistoneH3.3OS=HomosapiensGN=H3F3APE=1SV=2;sp|P68431|H31_HUMANHistoneH3.1OS=HomosapiensGN=HIST1H3APE=1SV=2;sp|Q6NXT2|H3C_HUMANHistoneH3.3COS=HomosapiensGN=H3F3CPE=1SV=3	sp|Q71DI3|H32_HUMANHistoneH3.2OS=HomosapiensGN=HIST2H3APE=1SV=3;sp|Q16695|H31T_HUMANHistoneH3.1tOS=HomosapiensGN=HIST3H3PE=1SV=3;sp|P84243|H33_HUMANHistoneH3.3OS=HomosapiensGN=H3F3APE=1SV=2;sp|P68431|H31_HUMANHistoneH3.1OS=HomosapiensGN=HIST1H3APE=1SV=2;sp|Q6NXT2|H3C_HUMANHistoneH3.3COS=HomosapiensGN=H3F3CPE=1SV=3	2;2;2;2;1	10.3	15.388	136	0	14.954	8641800	780420	699900	2151500	1775300	2013900	0	0	0	0	3374040	1.98023e+06	0.624988
sp|Q86XT9|TM219_HUMANInsulin-likegrowthfactor-bindingprotein3receptorOS=HomosapiensGN=TMEM219PE=1SV=1	sp|Q86XT9|TM219_HUMANInsulin-likegrowthfactor-bindingprotein3receptorOS=HomosapiensGN=TMEM219PE=1SV=1	1	5.4	25.724	240	0	9.0748	384210000	2635000	51090000	57266000	46253000	49830000	0	0	0	0	1.45978e+08	5.11163e+07	0.47338
sp|Q9GZR7|DDX24_HUMANATP-dependentRNAhelicaseDDX24OS=HomosapiensGN=DDX24PE=1SV=1	sp|Q9GZR7|DDX24_HUMANATP-dependentRNAhelicaseDDX24OS=HomosapiensGN=DDX24PE=1SV=1	5	7.9	96.331	859	0	34.526	124430	44601	99853	256250	1561300	75406	0	0	0	0	89628	630985	0.312359
sp|Q9NWH9|SLTM_HUMANSAFB-liketranscriptionmodulatorOS=HomosapiensGN=SLTMPE=1SV=2	sp|Q9NWH9|SLTM_HUMANSAFB-liketranscriptionmodulatorOS=HomosapiensGN=SLTMPE=1SV=2	1	1.8	117.15	1034	0	30.158	75281	96365	112970	89195	100490	141900	0	0	0	0	94872	110528	0.464485

## Sheet: CC-CR Even_Lacz_Changed
Protein IDs	Majority protein IDs	Peptide counts (all)	Sequence coverage [%]	Mol. weight [kDa]	Sequence length	Q-value	Score	iBAQ_cc-cr lacz_1	iBAQ_cc-cr lacz_2	iBAQ_cc-cr lacz_3	iBAQ_cc-cr even_1	iBAQ_cc-cr even_2	iBAQ_cc-cr even_3		Count_1	Count_2	Total	Average_1	Average_2	p-Value
sp|Q9NW13|RBM28_HUMANRNA-bindingprotein28OS=HomosapiensGN=RBM28PE=1SV=3	sp|Q9NW13|RBM28_HUMANRNA-bindingprotein28OS=HomosapiensGN=RBM28PE=1SV=3	7	9.6	85.737	759	0	29.112	0	76913	102150	0	0	466040	0	1	2	3	59687.7	155347	0.578378
sp|P52272|HNRPM_HUMANHeterogeneousnuclearribonucleoproteinMOS=HomosapiensGN=HNRNPMPE=1SV=3	sp|P52272|HNRPM_HUMANHeterogeneousnuclearribonucleoproteinMOS=HomosapiensGN=HNRNPMPE=1SV=3	7	10.8	77.515	730	0	92.372	0	139540	0	1148300	3508.6	0	0	2	1	3	46513.3	383936	0.430284
sp|P26599|PTBP1_HUMANPolypyrimidinetract-bindingprotein1OS=HomosapiensGN=PTBP1PE=1SV=1;sp|O95758|PTBP3_HUMANPolypyrimidinetract-bindingprotein3OS=HomosapiensGN=PTBP3PE=1SV=2	sp|P26599|PTBP1_HUMANPolypyrimidinetract-bindingprotein1OS=HomosapiensGN=PTBP1PE=1SV=1;sp|O95758|PTBP3_HUMANPolypyrimidinetract-bindingprotein3OS=HomosapiensGN=PTBP3PE=1SV=2	2;1	3.6	57.221	531	0	13.942	398840	974130	871220	2085100	2459300	0	0	0	1	1	748063	1514800	0.38417
sp|Q07955|SRSF1_HUMANSerine/arginine-richsplicingfactor1OS=HomosapiensGN=SRSF1PE=1SV=2	sp|Q07955|SRSF1_HUMANSerine/arginine-richsplicingfactor1OS=HomosapiensGN=SRSF1PE=1SV=2	4	19.4	27.744	248	0	22.141	299370	233640	334600	832290	966270	0	0	0	1	1	289203	599520	0.364634
sp|Q9GZR7|DDX24_HUMANATP-dependentRNAhelicaseDDX24OS=HomosapiensGN=DDX24PE=1SV=1	sp|Q9GZR7|DDX24_HUMANATP-dependentRNAhelicaseDDX24OS=HomosapiensGN=DDX24PE=1SV=1	5	7.9	96.331	859	0	34.526	124430	44601	99853	256250	1561300	75406	0	0	0	0	89628	630985	0.312359
sp|Q15365|PCBP1_HUMANPoly(rC)-bindingprotein1OS=HomosapiensGN=PCBP1PE=1SV=2	sp|Q15365|PCBP1_HUMANPoly(rC)-bindingprotein1OS=HomosapiensGN=PCBP1PE=1SV=2	2	8.7	37.497	356	0	116.18	0	0	0	664000	2216000	0	0	3	1	4	0	960000	0.217535
sp|Q9Y5B9|SP16H_HUMANFACTcomplexsubunitSPT16OS=HomosapiensGN=SUPT16HPE=1SV=1	sp|Q9Y5B9|SP16H_HUMANFACTcomplexsubunitSPT16OS=HomosapiensGN=SUPT16HPE=1SV=1	11	11.4	119.91	1047	0	43.448	15031	0	0	152100	257490	0	0	2	1	3	5010.33	136530	0.153968
sp|P39023|RL3_HUMAN60SribosomalproteinL3OS=HomosapiensGN=RPL3PE=1SV=2;sp|Q92901|RL3L_HUMAN60SribosomalproteinL3-likeOS=HomosapiensGN=RPL3LPE=2SV=3	sp|P39023|RL3_HUMAN60SribosomalproteinL3OS=HomosapiensGN=RPL3PE=1SV=2;sp|Q92901|RL3L_HUMAN60SribosomalproteinL3-likeOS=HomosapiensGN=RPL3LPE=2SV=3	2;1	4.7	46.108	403	0	11.004	0	0	0	800510	0	1390900	0	3	1	4	0	730470	0.144146
sp|P84098|RL19_HUMAN60SribosomalproteinL19OS=HomosapiensGN=RPL19PE=1SV=1	sp|P84098|RL19_HUMAN60SribosomalproteinL19OS=HomosapiensGN=RPL19PE=1SV=1	3	16.8	23.466	196	0	29.999	0	0	0	0	176690	103000	0	3	1	4	0	93230	0.14296
sp|P22087|FBRL_HUMANrRNA2'-O-methyltransferasefibrillarinOS=HomosapiensGN=FBLPE=1SV=2	sp|P22087|FBRL_HUMANrRNA2'-O-methyltransferasefibrillarinOS=HomosapiensGN=FBLPE=1SV=2	3	7.8	33.784	321	0	12.919	0	0	0	1123300	0	1884300	0	3	1	4	0	1.00253e+06	0.140932
sp|Q9H583|HEAT1_HUMANHEATrepeat-containingprotein1OS=HomosapiensGN=HEATR1PE=1SV=3	sp|Q9H583|HEAT1_HUMANHEATrepeat-containingprotein1OS=HomosapiensGN=HEATR1PE=1SV=3	6	3	242.37	2144	0	77.249	0	0	0	41404	67176	0	0	3	1	4	0	36193.3	0.138024
sp|P07305|H10_HUMANHistoneH1.0OS=HomosapiensGN=H1F0PE=1SV=3	sp|P07305|H10_HUMANHistoneH1.0OS=HomosapiensGN=H1F0PE=1SV=3	7	27.8	20.863	194	0	33.736	7768600	9265100	8679700	28428000	31544000	7788600	0	0	0	0	8.57113e+06	2.25869e+07	0.133714
sp|P42696|RBM34_HUMANRNA-bindingprotein34OS=HomosapiensGN=RBM34PE=1SV=2	sp|P42696|RBM34_HUMANRNA-bindingprotein34OS=HomosapiensGN=RBM34PE=1SV=2	3	7.7	48.564	430	0	13.439	0	0	0	0	42752	64773	0	3	1	4	0	35841.7	0.132525
sp|O00541|PESC_HUMANPescadillohomologOS=HomosapiensGN=PES1PE=1SV=1	sp|O00541|PESC_HUMANPescadillohomologOS=HomosapiensGN=PES1PE=1SV=1	3	4.8	68.002	588	0	9.4717	0	0	0	253990	181670	0	0	3	1	4	0	145220	0.12696
sp|Q5C9Z4|NOM1_HUMANNucleolarMIF4Gdomain-containingprotein1OS=HomosapiensGN=NOM1PE=1SV=1	sp|Q5C9Z4|NOM1_HUMANNucleolarMIF4Gdomain-containingprotein1OS=HomosapiensGN=NOM1PE=1SV=1	6	8.3	96.256	860	0	36.856	0	0	0	121090	0	86613	0	3	1	4	0	69234.3	0.126959
sp|P58107|EPIPL_HUMANEpiplakinOS=HomosapiensGN=EPPK1PE=1SV=2	sp|P58107|EPIPL_HUMANEpiplakinOS=HomosapiensGN=EPPK1PE=1SV=2	2	2.7	555.61	5090	0	24.761	0	0	0	39079	53237	0	0	3	1	4	0	30772	0.125387
sp|Q9NR30|DDX21_HUMANNucleolarRNAhelicase2OS=HomosapiensGN=DDX21PE=1SV=5;sp|Q9BQ39|DDX50_HUMANATP-dependentRNAhelicaseDDX50OS=HomosapiensGN=DDX50PE=1SV=1	sp|Q9NR30|DDX21_HUMANNucleolarRNAhelicase2OS=HomosapiensGN=DDX21PE=1SV=5	16;1	25.2	87.343	783	0	154.19	0	0	0	818480	614430	0	0	3	1	4	0	477637	0.124119
sp|Q9NQ55|SSF1_HUMANSuppressorofSWI41homologOS=HomosapiensGN=PPANPE=1SV=1	sp|Q9NQ55|SSF1_HUMANSuppressorofSWI41homologOS=HomosapiensGN=PPANPE=1SV=1	3	6.6	53.193	473	0	54.645	0	0	0	422360	340570	0	0	3	1	4	0	254310	0.120668
sp|Q9Y3T9|NOC2L_HUMANNucleolarcomplexprotein2homologOS=HomosapiensGN=NOC2LPE=1SV=4	sp|Q9Y3T9|NOC2L_HUMANNucleolarcomplexprotein2homologOS=HomosapiensGN=NOC2LPE=1SV=4	4	6.3	84.918	749	0	27.921	0	0	0	195210	0	160980	0	3	1	4	0	118730	0.119777
sp|Q9NVP1|DDX18_HUMANATP-dependentRNAhelicaseDDX18OS=HomosapiensGN=DDX18PE=1SV=2	sp|Q9NVP1|DDX18_HUMANATP-dependentRNAhelicaseDDX18OS=HomosapiensGN=DDX18PE=1SV=2	4	6.7	75.406	670	0	15.478	0	0	0	472190	563290	0	0	3	1	4	0	345160	0.119186
sp|Q9NY93|DDX56_HUMANProbableATP-dependentRNAhelicaseDDX56OS=HomosapiensGN=DDX56PE=1SV=1	sp|Q9NY93|DDX56_HUMANProbableATP-dependentRNAhelicaseDDX56OS=HomosapiensGN=DDX56PE=1SV=1	2	4.4	61.589	547	0.0035088	3.5107	0	0	0	105180	89372	0	0	3	1	4	0	64850.7	0.118736
sp|Q15233|NONO_HUMANNon-POUdomain-containingoctamer-bindingproteinOS=HomosapiensGN=NONOPE=1SV=4	sp|Q15233|NONO_HUMANNon-POUdomain-containingoctamer-bindingproteinOS=HomosapiensGN=NONOPE=1SV=4	10	30.6	54.231	471	0	126.76	0	0	0	1717800	1999600	0	0	3	1	4	0	1.23913e+06	0.118397
sp|Q9NQ29|LUC7L_HUMANPutativeRNA-bindingproteinLuc7-like1OS=HomosapiensGN=LUC7LPE=1SV=1	sp|Q9NQ29|LUC7L_HUMANPutativeRNA-bindingproteinLuc7-like1OS=HomosapiensGN=LUC7LPE=1SV=1	2	5.9	43.727	371	0	12.107	0	0	0	580600	672660	0	0	3	1	4	0	417753	0.118258
sp|P49207|RL34_HUMAN60SribosomalproteinL34OS=HomosapiensGN=RPL34PE=1SV=3	sp|P49207|RL34_HUMAN60SribosomalproteinL34OS=HomosapiensGN=RPL34PE=1SV=3	2	13.7	13.293	117	0	16.246	0	0	0	1969500	2235300	0	0	3	1	4	0	1401600	0.117704
sp|Q16629|SRSF7_HUMANSerine/arginine-richsplicingfactor7OS=HomosapiensGN=SRSF7PE=1SV=1	sp|Q16629|SRSF7_HUMANSerine/arginine-richsplicingfactor7OS=HomosapiensGN=SRSF7PE=1SV=1	2	8	27.366	238	0.0031746	2.3759	0	10851	0	2738500	3037300	0	0	2	1	3	3617	1.92527e+06	0.117684
sp|Q8IYB3|SRRM1_HUMANSerine/argininerepetitivematrixprotein1OS=HomosapiensGN=SRRM1PE=1SV=2	sp|Q8IYB3|SRRM1_HUMANSerine/argininerepetitivematrixprotein1OS=HomosapiensGN=SRRM1PE=1SV=2	2	4.8	102.33	904	0	60.192	0	0	0	145200	163080	0	0	3	1	4	0	102760	0.117453
sp|O43159|RRP8_HUMANRibosomalRNA-processingprotein8OS=HomosapiensGN=RRP8PE=1SV=2	sp|O43159|RRP8_HUMANRibosomalRNA-processingprotein8OS=HomosapiensGN=RRP8PE=1SV=2	2	5.7	50.714	456	0	7.1459	0	0	0	399710	357580	0	0	3	1	4	0	252430	0.117346
sp|Q14692|BMS1_HUMANRibosomebiogenesisproteinBMS1homologOS=HomosapiensGN=BMS1PE=1SV=1	sp|Q14692|BMS1_HUMANRibosomebiogenesisproteinBMS1homologOS=HomosapiensGN=BMS1PE=1SV=1	5	4.4	145.81	1282	0	34.343	0	0	0	220610	238890	0	0	3	1	4	0	153167	0.116746
sp|Q9BQG0|MBB1A_HUMANMyb-bindingprotein1AOS=HomosapiensGN=MYBBP1APE=1SV=2	sp|Q9BQG0|MBB1A_HUMANMyb-bindingprotein1AOS=HomosapiensGN=MYBBP1APE=1SV=2	13	10.8	148.85	1328	0	74.398	0	0	0	94119	0	87477	0	3	1	4	0	60532	0.116648
sp|P52292|IMA1_HUMANImportinsubunitalpha-1OS=HomosapiensGN=KPNA2PE=1SV=1	sp|P52292|IMA1_HUMANImportinsubunitalpha-1OS=HomosapiensGN=KPNA2PE=1SV=1	2	5.7	57.861	529	0	7.2958	0	0	0	210080	196750	0	0	3	1	4	0	135610	0.116543
sp|Q5SSJ5|HP1B3_HUMANHeterochromatinprotein1-bindingprotein3OS=HomosapiensGN=HP1BP3PE=1SV=1	sp|Q5SSJ5|HP1B3_HUMANHeterochromatinprotein1-bindingprotein3OS=HomosapiensGN=HP1BP3PE=1SV=1	2	4.3	61.206	553	0	10.349	0	0	0	100400	105910	0	0	3	1	4	0	68770	0.1164
sp|P17844|DDX5_HUMANProbableATP-dependentRNAhelicaseDDX5OS=HomosapiensGN=DDX5PE=1SV=1	sp|P17844|DDX5_HUMANProbableATP-dependentRNAhelicaseDDX5OS=HomosapiensGN=DDX5PE=1SV=1	6	9.4	69.147	614	0	22.693	0	0	0	260890	254230	0	0	3	1	4	0	171707	0.116183
sp|Q9NZM5|GSCR2_HUMANGliomatumorsuppressorcandidateregiongene2proteinOS=HomosapiensGN=GLTSCR2PE=1SV=2	sp|Q9NZM5|GSCR2_HUMANGliomatumorsuppressorcandidateregiongene2proteinOS=HomosapiensGN=GLTSCR2PE=1SV=2	2	3.6	54.389	478	0.0029499	1.6911	0	0	0	149210	152860	0	0	3	1	4	0	100690	0.116175
sp|Q99848|EBP2_HUMANProbablerRNA-processingproteinEBP2OS=HomosapiensGN=EBNA1BP2PE=1SV=2	sp|Q99848|EBP2_HUMANProbablerRNA-processingproteinEBP2OS=HomosapiensGN=EBNA1BP2PE=1SV=2	5	16.7	34.852	306	0	91.729	0	0	0	284990	289180	0	0	3	1	4	0	191390	0.116138
sp|Q13428|TCOF_HUMANTreacleproteinOS=HomosapiensGN=TCOF1PE=1SV=3	sp|Q13428|TCOF_HUMANTreacleproteinOS=HomosapiensGN=TCOF1PE=1SV=3	36	25.7	152.1	1488	0	323.31	23801	387790	408410	913930	1142600	412000	0	0	0	0	273334	822843	0.0922319
sp|Q96E39|RMXL1_HUMANRNAbindingmotifprotein,X-linked-like-1OS=HomosapiensGN=RBMXL1PE=1SV=1;sp|P38159|RBMX_HUMANRNA-bindingmotifprotein,XchromosomeOS=HomosapiensGN=RBMXPE=1SV=3;sp|O75526|RMXL2_HUMANRNA-bindingmotifprotein,X-linked-like-2OS=HomosapiensGN=RBMXL2PE=1SV=3	sp|Q96E39|RMXL1_HUMANRNAbindingmotifprotein,X-linked-like-1OS=HomosapiensGN=RBMXL1PE=1SV=1;sp|P38159|RBMX_HUMANRNA-bindingmotifprotein,XchromosomeOS=HomosapiensGN=RBMXPE=1SV=3	4;4;1	9.5	42.141	390	0	35.12	0	0	0	890610	388950	199750	0	3	0	3	0	493103	0.0749804
sp|P36578|RL4_HUMAN60SribosomalproteinL4OS=HomosapiensGN=RPL4PE=1SV=5	sp|P36578|RL4_HUMAN60SribosomalproteinL4OS=HomosapiensGN=RPL4PE=1SV=5	4	9.8	47.697	427	0	16.757	0	0	0	250270	60587	391030	0	3	0	3	0	233962	0.0709201
sp|P22626|ROA2_HUMANHeterogeneousnuclearribonucleoproteinsA2/B1OS=HomosapiensGN=HNRNPA2B1PE=1SV=2	sp|P22626|ROA2_HUMANHeterogeneousnuclearribonucleoproteinsA2/B1OS=HomosapiensGN=HNRNPA2B1PE=1SV=2	5	15.3	37.429	353	0	175.04	749570	498080	157620	2993000	3739000	1904500	0	0	0	0	468423	2.61217e+06	0.0557353
sp|Q03252|LMNB2_HUMANLamin-B2OS=HomosapiensGN=LMNB2PE=1SV=3	sp|Q03252|LMNB2_HUMANLamin-B2OS=HomosapiensGN=LMNB2PE=1SV=3	4	7.7	67.688	600	0	15.769	0	0	0	444260	446040	81723	0	3	0	3	0	324008	0.0555407
sp|P07437|TBB5_HUMANTubulinbetachainOS=HomosapiensGN=TUBBPE=1SV=2;sp|Q9BVA1|TBB2B_HUMANTubulinbeta-2BchainOS=HomosapiensGN=TUBB2BPE=1SV=1;sp|Q13885|TBB2A_HUMANTubulinbeta-2AchainOS=HomosapiensGN=TUBB2APE=1SV=1;sp|Q13509|TBB3_HUMANTubulinbeta-3chainOS=HomosapiensGN=TUBB3PE=1SV=2	sp|P07437|TBB5_HUMANTubulinbetachainOS=HomosapiensGN=TUBBPE=1SV=2;sp|Q9BVA1|TBB2B_HUMANTubulinbeta-2BchainOS=HomosapiensGN=TUBB2BPE=1SV=1;sp|Q13885|TBB2A_HUMANTubulinbeta-2AchainOS=HomosapiensGN=TUBB2APE=1SV=1;sp|Q13509|TBB3_HUMANTubulinbeta-3chainOS=HomosapiensGN=TUBB3PE=1SV=2	2;2;2;1	6.1	49.67	444	0	16.906	267880	0	0	691070	749370	279250	0	2	0	2	89293.3	573230	0.0487902
sp|P80723|BASP1_HUMANBrainacidsolubleprotein1OS=HomosapiensGN=BASP1PE=1SV=2	sp|P80723|BASP1_HUMANBrainacidsolubleprotein1OS=HomosapiensGN=BASP1PE=1SV=2	4	26.4	22.693	227	0	40.208	914560	4275600	4355100	0	0	0	0	0	3	3	3.18175e+06	0	0.0485041
sp|Q15424|SAFB1_HUMANScaffoldattachmentfactorB1OS=HomosapiensGN=SAFBPE=1SV=4;sp|Q14151|SAFB2_HUMANScaffoldattachmentfactorB2OS=HomosapiensGN=SAFB2PE=1SV=1	sp|Q15424|SAFB1_HUMANScaffoldattachmentfactorB1OS=HomosapiensGN=SAFBPE=1SV=4;sp|Q14151|SAFB2_HUMANScaffoldattachmentfactorB2OS=HomosapiensGN=SAFB2PE=1SV=1	2;1	4.3	102.64	915	0	31.67	190990	0	0	390540	324090	206640	0	2	0	2	63663.3	307090	0.0431869
sp|Q13206|DDX10_HUMANProbableATP-dependentRNAhelicaseDDX10OS=HomosapiensGN=DDX10PE=1SV=2	sp|Q13206|DDX10_HUMANProbableATP-dependentRNAhelicaseDDX10OS=HomosapiensGN=DDX10PE=1SV=2	2	3.4	100.89	875	0	19.867	0	0	0	348240	456960	128040	0	3	0	3	0	311080	0.032427
sp|Q99878|H2A1J_HUMANHistoneH2Atype1-JOS=HomosapiensGN=HIST1H2AJPE=1SV=3;sp|Q96KK5|H2A1H_HUMANHistoneH2Atype1-HOS=HomosapiensGN=HIST1H2AHPE=1SV=3;sp|Q9BTM1|H2AJ_HUMANHistoneH2A.JOS=HomosapiensGN=H2AFJPE=1SV=1;sp|Q93077|H2A1C_HUMANHistoneH2Atype1-COS=HomosapiensGN=HIST1H2ACPE=1SV=3;sp|P0C0S8|H2A1_HUMANHistoneH2Atype1OS=HomosapiensGN=HIST1H2AGPE=1SV=2;sp|Q8IUE6|H2A2B_HUMANHistoneH2Atype2-BOS=Homosa…	sp|Q99878|H2A1J_HUMANHistoneH2Atype1-JOS=HomosapiensGN=HIST1H2AJPE=1SV=3;sp|Q96KK5|H2A1H_HUMANHistoneH2Atype1-HOS=HomosapiensGN=HIST1H2AHPE=1SV=3;sp|Q9BTM1|H2AJ_HUMANHistoneH2A.JOS=HomosapiensGN=H2AFJPE=1SV=1;sp|Q93077|H2A1C_HUMANHistoneH2Atype1-COS=HomosapiensGN=HIST1H2ACPE=1SV=3;sp|P0C0S8|H2A1_HUMANHistoneH2Atype1OS=HomosapiensGN=HIST1H2AGPE=1SV=2;sp|Q8IUE6|H2A2B_HUMANHistoneH2Atype2-BOS=Homosa…	5;5;5;5;5;4;4;4;4;3;1	55.5	13.936	128	0	41.179	1901900	5999100	6192700	472980	0	0	0	0	2	2	4697900	157660	0.0321377
sp|P67809|YBOX1_HUMANNuclease-sensitiveelement-bindingprotein1OS=HomosapiensGN=YBX1PE=1SV=3	sp|P67809|YBOX1_HUMANNuclease-sensitiveelement-bindingprotein1OS=HomosapiensGN=YBX1PE=1SV=3	4	23.8	35.924	324	0	123.8	662160	0	734180	5067800	5942200	2430000	0	1	0	1	465447	4480000	0.0205973
sp|P08621|RU17_HUMANU1smallnuclearribonucleoprotein70kDaOS=HomosapiensGN=SNRNP70PE=1SV=2	sp|P08621|RU17_HUMANU1smallnuclearribonucleoprotein70kDaOS=HomosapiensGN=SNRNP70PE=1SV=2	3	7.8	51.556	437	0.0029762	1.8021	0	0	0	450740	225280	210770	0	3	0	3	0	295597	0.0190203
sp|P61978|HNRPK_HUMANHeterogeneousnuclearribonucleoproteinKOS=HomosapiensGN=HNRNPKPE=1SV=1	sp|P61978|HNRPK_HUMANHeterogeneousnuclearribonucleoproteinKOS=HomosapiensGN=HNRNPKPE=1SV=1	6	14.3	50.976	463	0	53.046	0	523540	477490	954840	1108800	1369600	0	1	0	1	333677	1.14441e+06	0.0171741
sp|Q12788|TBL3_HUMANTransducinbeta-likeprotein3OS=HomosapiensGN=TBL3PE=1SV=2	sp|Q12788|TBL3_HUMANTransducinbeta-likeprotein3OS=HomosapiensGN=TBL3PE=1SV=2	5	7.2	89.034	808	0	227.15	46559	0	47117	953460	1127700	2027000	0	1	0	1	31225.3	1.36939e+06	0.0158838
sp|O76021|RL1D1_HUMANRibosomalL1domain-containingprotein1OS=HomosapiensGN=RSL1D1PE=1SV=3	sp|O76021|RL1D1_HUMANRibosomalL1domain-containingprotein1OS=HomosapiensGN=RSL1D1PE=1SV=3	12	24.9	54.972	490	0	323.31	188690	0	0	2223500	2779000	1123400	0	2	0	2	62896.7	2.04197e+06	0.0156736
sp|P10809|CH60_HUMAN60kDaheatshockprotein,mitochondrialOS=HomosapiensGN=HSPD1PE=1SV=2	sp|P10809|CH60_HUMAN60kDaheatshockprotein,mitochondrialOS=HomosapiensGN=HSPD1PE=1SV=2	7	13.8	61.054	573	0	110.06	389510	168750	244480	0	0	0	0	0	3	3	267580	0	0.0144764
sp|Q8NC51|PAIRB_HUMANPlasminogenactivatorinhibitor1RNA-bindingproteinOS=HomosapiensGN=SERBP1PE=1SV=2	sp|Q8NC51|PAIRB_HUMANPlasminogenactivatorinhibitor1RNA-bindingproteinOS=HomosapiensGN=SERBP1PE=1SV=2	2	7.1	44.965	408	0	20.232	291100	152210	378060	0	0	0	0	0	3	3	273790	0	0.0141121
sp|P62899|RL31_HUMAN60SribosomalproteinL31OS=HomosapiensGN=RPL31PE=1SV=1	sp|P62899|RL31_HUMAN60SribosomalproteinL31OS=HomosapiensGN=RPL31PE=1SV=1	4	28.8	14.463	125	0	45.001	3752600	0	0	7973400	6506700	8593600	0	2	0	2	1.25087e+06	7.69123e+06	0.00991829
sp|Q9Y383|LC7L2_HUMANPutativeRNA-bindingproteinLuc7-like2OS=HomosapiensGN=LUC7L2PE=1SV=2	sp|Q9Y383|LC7L2_HUMANPutativeRNA-bindingproteinLuc7-like2OS=HomosapiensGN=LUC7L2PE=1SV=2	3	7.4	46.513	392	0	8.2245	0	0	0	417540	919670	814960	0	3	0	3	0	717390	0.00937351
sp|P19338|NUCL_HUMANNucleolinOS=HomosapiensGN=NCLPE=1SV=3;REV__sp|P19338|NUCL_HUMANNucleolinOS=HomosapiensGN=NCLPE=1SV=3	sp|P19338|NUCL_HUMANNucleolinOS=HomosapiensGN=NCLPE=1SV=3	24;1	27	76.613	710	0	143.89	1364000	0	0	6380500	7350300	3943600	0	2	0	2	454667	5.89147e+06	0.00807323
sp|Q9NX58|LYAR_HUMANCellgrowth-regulatingnucleolarproteinOS=HomosapiensGN=LYARPE=1SV=2	sp|Q9NX58|LYAR_HUMANCellgrowth-regulatingnucleolarproteinOS=HomosapiensGN=LYARPE=1SV=2	2	2.9	43.614	379	0	4.5767	0	0	0	652730	711100	345490	0	3	0	3	0	569773	0.00736231
sp|Q9Y2W1|TR150_HUMANThyroidhormonereceptor-associatedprotein3OS=HomosapiensGN=THRAP3PE=1SV=2	sp|Q9Y2W1|TR150_HUMANThyroidhormonereceptor-associatedprotein3OS=HomosapiensGN=THRAP3PE=1SV=2	2	2.1	108.66	955	0	8.8169	0	0	0	288120	228520	140000	0	3	0	3	0	218880	0.00704738
sp|O60832|DKC1_HUMANH/ACAribonucleoproteincomplexsubunit4OS=HomosapiensGN=DKC1PE=1SV=3	sp|O60832|DKC1_HUMANH/ACAribonucleoproteincomplexsubunit4OS=HomosapiensGN=DKC1PE=1SV=3	4	7.6	57.673	514	0	42.843	0	0	0	295580	296370	511830	0	3	0	3	0	367927	0.00691731
sp|Q9H0A0|NAT10_HUMANN-acetyltransferase10OS=HomosapiensGN=NAT10PE=1SV=2	sp|Q9H0A0|NAT10_HUMANN-acetyltransferase10OS=HomosapiensGN=NAT10PE=1SV=2	7	6.7	115.73	1025	0	93.254	0	82466	81748	525660	523230	307420	0	1	0	1	54738	452103	0.00680407
sp|P46087|NOP2_HUMANProbable28SrRNA(cytosine(4447)-C(5))-methyltransferaseOS=HomosapiensGN=NOP2PE=1SV=2	sp|P46087|NOP2_HUMANProbable28SrRNA(cytosine(4447)-C(5))-methyltransferaseOS=HomosapiensGN=NOP2PE=1SV=2	11	19.7	89.301	812	0	126.44	0	96665	0	2136900	1561000	1132500	0	2	0	2	32221.7	1.61013e+06	0.0057313
sp|P04264|K2C1_HUMANKeratin,typeIIcytoskeletal1OS=HomosapiensGN=KRT1PE=1SV=6	sp|P04264|K2C1_HUMANKeratin,typeIIcytoskeletal1OS=HomosapiensGN=KRT1PE=1SV=6	32	46	66.038	644	0	323.31	1469200	1124500	1148200	42123000	46497000	25368000	0	0	0	0	1247300	37996000	0.00466286
sp|Q8IY81|SPB1_HUMANpre-rRNAprocessingproteinFTSJ3OS=HomosapiensGN=FTSJ3PE=1SV=2	sp|Q8IY81|SPB1_HUMANpre-rRNAprocessingproteinFTSJ3OS=HomosapiensGN=FTSJ3PE=1SV=2	6	9.1	96.557	847	0	31.12	0	0	0	323200	429610	235240	0	3	0	3	0	329350	0.00423025
sp|P81605|DCD_HUMANDermcidinOS=HomosapiensGN=DCDPE=1SV=2	sp|P81605|DCD_HUMANDermcidinOS=HomosapiensGN=DCDPE=1SV=2	3	26.4	11.284	110	0	6.1887	0	0	0	672160	744910	422160	0	3	0	3	0	613077	0.00329743
sp|P38919|IF4A3_HUMANEukaryoticinitiationfactor4A-IIIOS=HomosapiensGN=EIF4A3PE=1SV=4	sp|P38919|IF4A3_HUMANEukaryoticinitiationfactor4A-IIIOS=HomosapiensGN=EIF4A3PE=1SV=4	3	8	46.871	411	0	205.69	478800	556310	598000	2247200	2615700	1734900	0	0	0	0	544370	2.19927e+06	0.00302565
sp|P17096|HMGA1_HUMANHighmobilitygroupproteinHMG-I/HMG-YOS=HomosapiensGN=HMGA1PE=1SV=3	sp|P17096|HMGA1_HUMANHighmobilitygroupproteinHMG-I/HMG-YOS=HomosapiensGN=HMGA1PE=1SV=3	2	23.4	11.676	107	0	30.12	0	0	0	1206300	725830	1091000	0	3	0	3	0	1007710	0.00224149
sp|Q14667|K0100_HUMANProteinKIAA0100OS=HomosapiensGN=KIAA0100PE=1SV=3	sp|Q14667|K0100_HUMANProteinKIAA0100OS=HomosapiensGN=KIAA0100PE=1SV=3	2	0.4	253.7	2235	0.0027548	1.2258	0	0	0	30513000	30885000	19613000	0	3	0	3	0	2.70037e+07	0.00186811
sp|P06454|PTMA_HUMANProthymosinalphaOS=HomosapiensGN=PTMAPE=1SV=2	sp|P06454|PTMA_HUMANProthymosinalphaOS=HomosapiensGN=PTMAPE=1SV=2	4	34.2	12.203	111	0	39.859	35176000	50336000	41077000	5952500	4918400	4742100	0	0	0	0	4.21963e+07	5.20433e+06	0.00112252
sp|P04083|ANXA1_HUMANAnnexinA1OS=HomosapiensGN=ANXA1PE=1SV=2	sp|P04083|ANXA1_HUMANAnnexinA1OS=HomosapiensGN=ANXA1PE=1SV=2	3	8.7	38.714	346	0	8.9155	0	0	0	147550	118980	176800	0	3	0	3	0	147777	0.00089878
sp|P02545|LMNA_HUMANPrelamin-A/COS=HomosapiensGN=LMNAPE=1SV=1	sp|P02545|LMNA_HUMANPrelamin-A/COS=HomosapiensGN=LMNAPE=1SV=1	16	28	74.139	664	0	323.31	0	0	31527	2846300	2826500	1999900	0	2	0	2	10509	2.55757e+06	0.000799808
sp|Q13263|TIF1B_HUMANTranscriptionintermediaryfactor1-betaOS=HomosapiensGN=TRIM28PE=1SV=5	sp|Q13263|TIF1B_HUMANTranscriptionintermediaryfactor1-betaOS=HomosapiensGN=TRIM28PE=1SV=5	7	12.1	88.549	835	0	323.31	0	0	302100	4555600	5093900	3645600	0	2	0	2	100700	4431700	0.000568986
sp|Q14978|NOLC1_HUMANNucleolarandcoiled-bodyphosphoprotein1OS=HomosapiensGN=NOLC1PE=1SV=2	sp|Q14978|NOLC1_HUMANNucleolarandcoiled-bodyphosphoprotein1OS=HomosapiensGN=NOLC1PE=1SV=2	8	11.2	73.602	699	0	50.737	0	220410	210710	5382400	5720700	4162400	0	1	0	1	143707	5088500	0.000495498
sp|P16949|STMN1_HUMANStathminOS=HomosapiensGN=STMN1PE=1SV=3	sp|P16949|STMN1_HUMANStathminOS=HomosapiensGN=STMN1PE=1SV=3	2	13.4	17.302	149	0.003096	2.0985	462990	634220	518150	0	0	0	0	0	3	3	538453	0	0.000436909
sp|P46781|RS9_HUMAN40SribosomalproteinS9OS=HomosapiensGN=RPS9PE=1SV=3	sp|P46781|RS9_HUMAN40SribosomalproteinS9OS=HomosapiensGN=RPS9PE=1SV=3	6	24.7	22.591	194	0	24.69	6083900	4153200	5524300	12303000	12281000	11906000	0	0	0	0	5253800	1.21633e+07	0.000299666
sp|Q8NI36|WDR36_HUMANWDrepeat-containingprotein36OS=HomosapiensGN=WDR36PE=1SV=1	sp|Q8NI36|WDR36_HUMANWDrepeat-containingprotein36OS=HomosapiensGN=WDR36PE=1SV=1	3	3.3	105.32	951	0	36.168	0	0	0	1912700	1485600	1526700	0	3	0	3	0	1.64167e+06	0.00027039
sp|P00338|LDHA_HUMANL-lactatedehydrogenaseAchainOS=HomosapiensGN=LDHAPE=1SV=2	sp|P00338|LDHA_HUMANL-lactatedehydrogenaseAchainOS=HomosapiensGN=LDHAPE=1SV=2	4	11.1	36.688	332	0	5.2123	0	0	0	274930	356660	311840	0	3	0	3	0	314477	0.000184287
sp|Q92945|FUBP2_HUMANFarupstreamelement-bindingprotein2OS=HomosapiensGN=KHSRPPE=1SV=4	sp|Q92945|FUBP2_HUMANFarupstreamelement-bindingprotein2OS=HomosapiensGN=KHSRPPE=1SV=4	4	10.1	73.114	711	0	304.69	0	0	0	1233900	1387300	1434600	0	3	0	3	0	1.35193e+06	2.38634e-05
sp|Q14690|RRP5_HUMANProteinRRP5homologOS=HomosapiensGN=PDCD11PE=1SV=3	sp|Q14690|RRP5_HUMANProteinRRP5homologOS=HomosapiensGN=PDCD11PE=1SV=3	13	8.9	208.7	1871	0	55.079	0	0	0	180190	198220	193220	0	3	0	3	0	190543	3.77666e-06
sp|P12956|XRCC6_HUMANX-rayrepaircross-complementingprotein6OS=HomosapiensGN=XRCC6PE=1SV=2	sp|P12956|XRCC6_HUMANX-rayrepaircross-complementingprotein6OS=HomosapiensGN=XRCC6PE=1SV=2	5	11.5	69.842	609	0	323.31	0	0	0	515530	551620	521100	0	3	0	3	0	529417	1.20572e-06
sp|Q08945|SSRP1_HUMANFACTcomplexsubunitSSRP1OS=HomosapiensGN=SSRP1PE=1SV=1	sp|Q08945|SSRP1_HUMANFACTcomplexsubunitSSRP1OS=HomosapiensGN=SSRP1PE=1SV=1	2	3.5	81.074	709	0	107.67	0	0	0	546490	556200	523350	0	3	0	3	0	542013	6.25241e-07
sp|P16401|H15_HUMANHistoneH1.5OS=HomosapiensGN=HIST1H1BPE=1SV=3	sp|P16401|H15_HUMANHistoneH1.5OS=HomosapiensGN=HIST1H1BPE=1SV=3	3	14.2	22.58	226	0.0036232	3.9978	685280	723600	721980	0	0	0	0	0	3	3	710287	0	5.76549e-07
